# Supplementary material for: Genomic characterization of bacteriophage vB_PcaP_PP2 infecting Pectobacterium carotovorum subsp. carotovorum, a new member of a proposed genus in the subfamily Autographivirinae
Source: Arch Virol. 2017 Apr 13;162(8):2441–4. doi: 10.1007/s00705-017-3349-6 (PMC5506502; doi:10.1007/s00705-017-3349-6)
Supplement: Supplementary file 3 — Supplementary material 3 (GBK 85 kb) [file 705_2017_3349_MOESM3_ESM.gbk]

LOCUS       PP2                    41841 bp    DNA     linear       18-AUG-2016
DEFINITION  Pectobacterium carotovorum subsp. carotovorum bacteriophage PP2.
ACCESSION
VERSION
KEYWORDS    .
SOURCE      Pectobacterium carotovorum subsp. carotovorum bacteriophage PP2
  ORGANISM  Pectobacterium carotovorum subsp. carotovorum bacteriophage PP2
            Unclassified.
REFERENCE   1  (bases 1 to 41841)
  AUTHORS   Lim,J.-A. and Park,J.
  TITLE     Complete genome sequence of Pectobacterium bacteriophage PP2
  JOURNAL   Unpublished
REFERENCE   2  (bases 1 to 41841)
  AUTHORS   Lim,J.-A. and Park,J.
  TITLE     Direct Submission
  JOURNAL   Submitted (18-AUG-2016) Microbial Safety Division, National
            Institute of Agricultural Sciences, 166, Nongsaengmyeong-ro,
            Wanju-gun, Jeollabuk-do 55365, Republic of Korea
COMMENT     ##Assembly-Data-START##
            Assembly Method       :: newbler v. 2.3
            Sequencing Technology :: 454
            ##Assembly-Data-END##
FEATURES             Location/Qualifiers
     source          1..41841
                     /organism="Pectobacterium carotovorum subsp. carotovorum
                     bacteriophage PP2"
                     /mol_type="genomic DNA"
     gene            620..958
                     /locus_tag="PP2_001"
     CDS             620..958
                     /locus_tag="PP2_001"
                     /codon_start=1
                     /transl_table=11
                     /product="hypothetical protein"
                     /translation="MQTLQAQRQRYKTSAKLESLHQTLSSMAVGKASEDVSGFNTSMD
                     ARKAKKRLATHDYDKQDRAKHNKPYRPNVRKFRAHQERPDTRIRTHGKTDRDTCAYYR
                     NKHGDNMPKG"
     gene            1499..2032
                     /locus_tag="PP2_002"
     CDS             1499..2032
                     /locus_tag="PP2_002"
                     /codon_start=1
                     /transl_table=11
                     /product="hypothetical protein"
                     /translation="MTTATKAVKPTFKPTMTVKQLDTAILNVINRSTELQDDIHDVAV
                     AIMLHTYAHGDYTRAKALVDGLGKGIRAKALVEWFHKAGLDVDSTKGFTGFNKSVMTK
                     NWDFCKANRWYTMKPENAFAGFDLDAEIAKLLKRAEKAVAADSQTAEADRPEGYAMNV
                     RSEQLAALRKLAGVTLQ"
     gene            2108..2752
                     /locus_tag="PP2_003"
     CDS             2108..2752
                     /locus_tag="PP2_003"
                     /codon_start=1
                     /transl_table=11
                     /product="hypothetical protein"
                     /translation="MNENLKDFLSAWLDWSNACVAAGTYVGVPNPFRFPASSGLCVCL
                     DEYLKIRPAPPVELYWDLKLLFKKDGLNKYYPFGKLAYENRGITYTQWACPVRRMWVA
                     RKLGLVISTDLYNMFTHWLMWSDALIAGVELATPYDFSPSYGLCNHVEDYANKHPGGN
                     ISSEFAALINYAAYPFGESNYDLRRFEGSQHACPLRRAFVKKHITAYEDFLCKS"
     gene            2740..3156
                     /locus_tag="PP2_004"
     CDS             2740..3156
                     /locus_tag="PP2_004"
                     /codon_start=1
                     /transl_table=11
                     /product="hypothetical protein"
                     /translation="MQILISAMRNGLSAEENTRRSCELVSQIVKAGYHVEVGTGVYQE
                     SGASSVSYEVSLCVGIPHTEDVPVESLYPILNEWAVMARDNYQQDCVGALHNGLFYLT
                     YPGKPAELIGRFTEFPERPTGHATFIHGKWYQAVPL"
     gene            3153..3374
                     /locus_tag="PP2_005"
     CDS             3153..3374
                     /locus_tag="PP2_005"
                     /codon_start=1
                     /transl_table=11
                     /product="hypothetical protein"
                     /translation="MNLSGVASTKGHLAGNGGLRGHSVGGVFPCVIFQRGTHSPMYWV
                     LQPNGVEAGPHKSYQDAVDSAKAYNEGQV"
     gene            3371..3604
                     /locus_tag="PP2_006"
     CDS             3371..3604
                     /locus_tag="PP2_006"
                     /codon_start=1
                     /transl_table=11
                     /product="hypothetical protein"
                     /translation="MKLKRVHFTVMMPSGNMQEHAYMLGEGPCGKVVSKLSVISTRHT
                     ITITQYHTDGSHKIFTYPWKLVESKVTEEYLND"
     gene            3840..4073
                     /locus_tag="PP2_007"
     CDS             3840..4073
                     /locus_tag="PP2_007"
                     /codon_start=1
                     /transl_table=11
                     /product="hypothetical protein"
                     /translation="MNQVVFVCDGTTKTRNVQLTAIRDAVSVEKFERRRNVTAEVHQK
                     ALAALRSEYARKAAAVGMSLVGYCARFNVRLPC"
     gene            4067..4435
                     /locus_tag="PP2_008"
     CDS             4067..4435
                     /locus_tag="PP2_008"
                     /codon_start=1
                     /transl_table=11
                     /product="hypothetical protein"
                     /translation="MLRRLTVIVPLSPGEGVLTDAQSTLDFEQFDYEIGSYRRREGDF
                     IDTTVFVGAMDFHEAGIVLDKLTSVSPCINYLRDGSGNVFKYDRVTRTLTRCYASNKG
                     DPEAIRFTILHKDFYFVEGS"
     gene            4432..4785
                     /locus_tag="PP2_009"
     CDS             4432..4785
                     /locus_tag="PP2_009"
                     /codon_start=1
                     /transl_table=11
                     /product="hypothetical protein"
                     /translation="MSKRLQQQVTSAKVQALRLSSELRRVRLSGEVTLAQLEVAKRKC
                     SRLEADAAMAAATADAAFHHEIRTLKANHATALSELAYTHDTELQGIRNAALVALTFV
                     VVLVAALAAVLGGVV"
     gene            4782..5219
                     /locus_tag="PP2_010"
     CDS             4782..5219
                     /locus_tag="PP2_010"
                     /codon_start=1
                     /transl_table=11
                     /product="hypothetical protein"
                     /translation="MSTGTALVNVRTPKATPADQHKGNYFFTPPEVLAYLAGETLSQM
                     EMDIVLRFFRGDLPPLSVTTQGGSPEPERSTSVPPAFAYPYGTSPAEGGLTSHQKKKL
                     IKKVAEPHSQLYHAAEMLVGCLDDASAYAVLTKLAERFGFELP"
     gene            5261..5542
                     /locus_tag="PP2_011"
     CDS             5261..5542
                     /locus_tag="PP2_011"
                     /codon_start=1
                     /transl_table=11
                     /product="hypothetical protein"
                     /translation="MRIIQLLTRLLVASYVREAKRQRALASKELANAKVYSDNILAMQ
                     AEIVQLEADIETEVGRSAGARVTAVGYNKSADRILDKAGEVERFLKGGL"
     gene            5542..5748
                     /locus_tag="PP2_012"
     CDS             5542..5748
                     /locus_tag="PP2_012"
                     /codon_start=1
                     /transl_table=11
                     /product="hypothetical protein"
                     /translation="MYQVQIIFRRRSLAAILAGQKSSVTFENAVDVEARDGFVSVEVG
                     NPEGLTSYNYPIDKVGRVRVVRLE"
     gene            5819..6493
                     /locus_tag="PP2_013"
     CDS             5819..6493
                     /locus_tag="PP2_013"
                     /codon_start=1
                     /transl_table=11
                     /product="DNA primase"
                     /translation="MAKRIEDRLWLPQARSLPLGGSTKVIHNGCGKRPSMFVKNDPDK
                     YWCYCHRCHGGGHYPKEQQRVKMKLTPKTGWVPQEQVPLLSAIVKEPHNFTELFSRYP
                     ISRYVSILTFSPDTRRIYFPDESGSKMGLDVTGQANARMYSPYKHNMAVYTGGVEDQL
                     VISGNLSEYLSLVYRNMACILVYSRNAEKPALAALSLVYENYSRIVTGLGLTDNFKRD
                     IRPFTG"
     gene            6496..6717
                     /locus_tag="PP2_014"
     CDS             6496..6717
                     /locus_tag="PP2_014"
                     /codon_start=1
                     /transl_table=11
                     /product="hypothetical protein"
                     /translation="MGIKDKKFLVYDAQAGVYFRAPIKGTTDIRGLAHRYTYEQALAA
                     VAVNRYNRLKETGRSPHRFRMIPVGLYHG"
     gene            6710..7951
                     /locus_tag="PP2_015"
     CDS             6710..7951
                     /locus_tag="PP2_015"
                     /codon_start=1
                     /transl_table=11
                     /product="DNA helicase"
                     /translation="MDKLLVATLANRSRYKALARSVPYDDVGTSTAWLIKSFGSFFEK
                     NPEAQDVDYDVLRTMARLKMEGEDSAPVMALIKQAEAVKVTPEQIKNTSSLLMERGYA
                     SLMAMLVNRFQDGEEIDLSYEIHKETMKMRTAIGASAESMFIEPDIHEILAEQDRDEG
                     LKFRQICLQENIKGLMPPLSIALCAGVDSGKTSFLCDALTYMAPQAEKLFPGRPIIWF
                     SNEGVVREIWPRLYSAALGVNSKELAHMPARKLYDSYAKAIGGDRHKIKLKDAHGWTL
                     AQVVGVIEEMKPIIVVFDMLANFKLPGVEKKHEKMEQLFQEVREIGALHNCIMFETIQ
                     FSADGYDMLYPPGTALKDTKIGAQGALDIQINMGRLNDPAYETLRGLSLPKNKRKVVG
                     RRGTMQAEVQFNADIARFSDS"
     gene            8043..8540
                     /locus_tag="PP2_016"
     CDS             8043..8540
                     /locus_tag="PP2_016"
                     /codon_start=1
                     /transl_table=11
                     /product="hypothetical protein"
                     /translation="MTKVTLEVGMLIKHDCKASARYGAQGIVVATPRTPGTGAIRFVV
                     AWFKGGNLDVGDTSLAAYKSNWIENNCLIVGRPVSNDGTLPAQVFREQFKQAANAVAE
                     GPYMVSLEGGKAPSQEHLSLTAAKIEAERLSKVQQGRTATILAVVAKVKQKTVTSLET
                     VWLKE"
     gene            8670..9599
                     /locus_tag="PP2_017"
     CDS             8670..9599
                     /locus_tag="PP2_017"
                     /codon_start=1
                     /transl_table=11
                     /product="ATP-dependent DNA ligase"
                     /translation="MASVKVMKGVPFTEERLKKWLAEDGEVLVQTKRDEFRCTVNIIE
                     PHHLHDDEVKVTYSSASGKPLHNIHKAFDALFLMMYQEYGLTEFDCGVSVNDSFDLTR
                     RVLKASKKVYDCRGREVYRIEDGPKKAPELVYEGTLSLAFWLYDLPEMSDTPFSARLE
                     TMRDLARLAGNSVFVPETVTATSLAEVYEHFGCMVAADFEGSMVKRVDFRYVYSRTVD
                     WMKLKPEAEADGKITGYTEGKGEFEGLIGSLELTCEDGSTTAISGITLELRKAISANR
                     EKYLGQWVEFKYMQRDSAGGYRHPRFFRFHPDK"
     gene            9719..10264
                     /locus_tag="PP2_018"
     CDS             9719..10264
                     /locus_tag="PP2_018"
                     /codon_start=1
                     /transl_table=11
                     /product="putative nucleotidyl transferase"
                     /translation="MNKTVAKVLALCEVVIGKQGWVVGGAARDIDFGREPSDWDIVIP
                     MGSEDSAHGFQTAEKIFNVLSQELGGKWEVSEAYPEANSSFDQRYLAIVQFEGEDGTS
                     VDILLARAMTCKAVIESFDANINQCALIVPEGIAPCVVWLTPDHVRPTKLEFLRNDLT
                     PERALHVLKIAEEIGIESPSA"
     gene            10245..12701
                     /locus_tag="PP2_019"
     CDS             10245..12701
                     /locus_tag="PP2_019"
                     /codon_start=1
                     /transl_table=11
                     /product="DNA polymerase"
                     /translation="MKVLVHDLETETHPWFGQVASPYCPDNYVVEDSWETINMAGGKW
                     EVLEKERPYRRFESVSEFKAGWSVDFTDINIYVAHNAAYEMSWLLKHDYDNFMQFLKR
                     GGRIYCTAYAHYLLSNQQDTYPALNDVAPLYGGTPKVDAVKALWEAGCMTSEIDPALL
                     HEYLVGPNGDIANTTKVFLGTWKQLQERNMLKMALVRMDALLFSSVCMFHGLKVDRER
                     AATLQKHNEDLLAELHSQVEKYLPPDMPEVAREQYRGTRFQLSAFIFGGPMKYKARVK
                     REDEHGKPIFVKKDGPYFKSVGGAISEAACTFDEEAGGLWYCPELKEHQARFTAGKNK
                     GAPKFAKYTTDEVDTKWGELTYFFEGLLNSELREKFAEAIGGEWKGKQTLADGSPVIS
                     TSGDVLDVLAAHNLDIGKLLKNIGTIDKDLGSFYQKIGEDGKVTGMLQYVQMDDFIHH
                     SLNHTSTVTTRLSSNKPNLQQLPRAEEAKEGEFKSRVKEIFISRFGDDGEILQEDYSA
                     LETVGLQVNTQDINLKDALLKGLDMHSMRLSAMEGKPYEYVVARTKDDAHPDHPVWDR
                     MRTEVKPVAFQYQYGATAYGMAMSTGKTQEFCQAFIDAEKKAFPGVEDWFDNVVFPQV
                     ARTAATNKPIRLEVEEGRYALFGWGTYTSHDGTTYQFRQVTKNRWNPVSRKREEVREF
                     AVPQMRNYPIQGSSGFFVQLACAVLIRHFIANDFYGGKCLPINTVHDACYFDTHKDVK
                     YQAAYEIEAIMECIPEYLNYMWPAYNCEVPFPVAGGSGPNMAEEHHVYTKDGKAEFMA
                     KKSEFKAAFLKSKNIPLIFA"
     gene            12714..13535
                     /locus_tag="PP2_020"
     CDS             12714..13535
                     /locus_tag="PP2_020"
                     /codon_start=1
                     /transl_table=11
                     /product="hypothetical protein"
                     /translation="MSTVQDRLAARAAAAVERSGSQQDVEKGGEGITFKLAPKGKQKA
                     RLVGYIETGVQPNTFDTSKEDRKEFRLRFALFGNDCQEEDGRPITIDTFDMPISRFER
                     AAAVKLFLKMCPKRDADHFIGLLDRVFWLEIDHKEGKPDATGKKKTFANIKKDGISVA
                     LKDLLDDNDNVIGQAPVACPPAPDNIFQIFEWDMPSKEDFDALKPWDKSKLRASKTFA
                     GSVLQQLVGDGEKKANTNDGAATGAPPDEQEGEEKKITTQVPDEVKVSEDDLPPL"
     gene            13532..14518
                     /locus_tag="PP2_021"
     CDS             13532..14518
                     /locus_tag="PP2_021"
                     /codon_start=1
                     /transl_table=11
                     /product="DNA exonuclease"
                     /translation="MIPERIRERQAKAVPQFHQEESVELLEVDADSLIYKVAATTKGL
                     EAAKRKLVNEALTLHFLANSQITALHLTPKHCRKAGRFNVIAQKPYQGNRDPGLDEEG
                     NPKPSNKPELVEPLRYVVGREQLHLPPEIVVVFNDVYEADDSVVMACTSDPNRIFYSE
                     DKDLDCLKNRKLDQHSLKVTPLVTGLGWLAMKELSSSKKVIGRGPIFFWAQMLMGDTA
                     DNIKGITRANGKLCGPTATFQLLRPFLVTESDCFSPASVIPTITEERIARYVLGLYKE
                     TGQNPWPEAWLLWLYRTETYNFHAHAKALGLLDESELGIWLKGQMKLPWFTK"
     gene            14476..14694
                     /locus_tag="PP2_022"
     CDS             14476..14694
                     /locus_tag="PP2_022"
                     /codon_start=1
                     /transl_table=11
                     /product="hypothetical protein"
                     /translation="MAKGSNEAPLVYQVGQHVVIYQHLELEGYNLREYPGYEIGTVHT
                     VTAYAGGHYLLDDAIAVLADEIVEHKYA"
     gene            14687..15097
                     /locus_tag="PP2_023"
     CDS             14687..15097
                     /locus_tag="PP2_023"
                     /codon_start=1
                     /transl_table=11
                     /product="hypothetical protein"
                     /translation="MRNTIDVNPKVRVFLAAELGDIIARGLFKQVGQLRTEYVRAGEG
                     HSVVLGRQSEAIIYDTHLDTLYAVESYKGLAIRSEIADVEMLDAIRSFMGTLEEGEGF
                     VYDQRVTLGQEELGDSYVSVPKGVEVNDGTDPDA"
     gene            15090..15536
                     /locus_tag="PP2_024"
     CDS             15090..15536
                     /locus_tag="PP2_024"
                     /codon_start=1
                     /transl_table=11
                     /product="DNA endonuclease VII"
                     /translation="MRKLTRAQAKVLSQKMVRESPGCPLCQRPWATIMAEAEAKKAKQ
                     APYVLDHDHVTGQCRGVLCRGCNGAEGKVANAVAAWGKTGQDYGRILGWLERMVAYLR
                     QPATDYIYPTHVMKDEQARSAGNERRRAAKAKVTERRRAIAAKKGT"
     gene            15533..15709
                     /locus_tag="PP2_025"
     CDS             15533..15709
                     /locus_tag="PP2_025"
                     /codon_start=1
                     /transl_table=11
                     /product="hypothetical protein"
                     /translation="MIKEGSVVRLKTTVNHYPQLKKTHTYLVRSIEGNFLYLKGKLAS
                     FRVDYFNEVEKKHG"
     gene            15702..16751
                     /locus_tag="PP2_026"
     CDS             15702..16751
                     /locus_tag="PP2_026"
                     /codon_start=1
                     /transl_table=11
                     /product="hypothetical protein"
                     /translation="MAKISLINLFSKTQHIALLSHFTDNTVAAKAYNIAKAYGCSLED
                     VVNETPDQFEEFANSLSADEKIISRQLVRYWRNIFIKHEGKKGATNAELKEARKLITP
                     SPTDDIGATSVPNVCRRIMVIGDLHAPYTHVDALAFLKHVRDNYAPDMVVQVGDETDG
                     HAISFHDSDPNLDSAGVELEKAKVVLEALHGLFPNLLVCDSNHGSLIYRRAKTHGLPV
                     QFIKKYRDILFPQHGAPGWSWADAWVLNTPLGKVRFQHQVSGDFMLNASHERTSLVLG
                     HEHGRFEVQYAASSAALYFGAYAGCLIDSKSLAFAYGKLHRKKPILGCMVITDGSPQL
                     IPMLLNSEGRWVGAQ"
     gene            16748..17341
                     /locus_tag="PP2_027"
     CDS             16748..17341
                     /locus_tag="PP2_027"
                     /codon_start=1
                     /transl_table=11
                     /product="hypothetical protein"
                     /translation="MKVILLNGPIGSGKDTIGAALFRALVQRGLRVRMASFKAAIWKV
                     LGRHFGLTTEQVKHLQCAHDNRVLKERPQALLYGRSTREALIYISEEVVKPNCGVDYF
                     GRQVADYLQGDERYDDPFDFAIITDSGFIEELQPVAHRYSSYVFRLMGRGTFEGDSRR
                     YLEWAECVEAGVLAMKDIHLEEGHPEYAVDEILLSIN"
     gene            17351..19801
                     /locus_tag="PP2_028"
     CDS             17351..19801
                     /locus_tag="PP2_028"
                     /codon_start=1
                     /transl_table=11
                     /product="DNA-dependent RNA polymerase"
                     /translation="MTPLESQLAWEEKHRKQGQFKLQSQMDSAKESGRVTDTPLGSVV
                     LRRYLLWLSRKIAYDITEDLGKPGRGKAYAPLLHALNPDVVALISISELIGTLVNGES
                     QASSLGFAIGRSLYGELALASFKDMNSNLYEVLVGDLQSKMSTDLRHRLTVFRMQAQQ
                     NGITLPEWSQTQKLQVGMYILGLMSTPNEDGIKLCDIDLQQVGKKTKYMVELDYQVTS
                     LMEGIEQAVLDRAGFAAPCLIPPQEWTGEEGVGGFYGDLKIRAVRFFKGTSYQWQVMN
                     DEGHDPTATLRMLNKHQSVPWKVNQYILDVLTGMRQSGLSIKKKVEFSSAHSKIRPER
                     PAYLDEVGQEGVPEALQESFKAWKGSMRDWHTEARRIGRVELRLNLTIQAAREVSQLP
                     EFYYVYQVDYRGRMYPVSGALNPQGNDVSKALLHSARGEPVDSEEALWWFQLSIAAKY
                     GIDKLSPDACVQWTKDNTHLIVQAASDPLSRDAFYWWSGADKPLQFLAACDEYRRYLE
                     DPIGFQARIAVAMDGSCNGLQNYSAMGRDPVGGAATNLIQTADGIPNDIYGDVAKAAW
                     KRLQTAAPCAIRGAWLQQGFERSLTKKPVMTQVYGSTFGTCRKSIMEYCYDRDIFKGQ
                     EYDHAEYAAKLVWDGIGDVVVWAKKAMDWLRSSAGLILKEGADYITWRTRTGYRVVQV
                     YDMHDMIQVHAHIGKHVRLKVPNSDKPTGPDKRRHRNAFPPNFIHSVDGSHMTITTCD
                     MEDRVPGCFLHFVHDDFGALPKHAAVLAKSIRHSFIDLHTGYSLDDIVSEYPFLNPPP
                     SKGDLDINEVLNSINFFR"
     gene            19908..20078
                     /locus_tag="PP2_029"
     CDS             19908..20078
                     /locus_tag="PP2_029"
                     /codon_start=1
                     /transl_table=11
                     /product="hypothetical protein"
                     /translation="MSKEQDVKVLHRLSPEAYRQLEQKLPQPATPADGTQAAYNLGIQ
                     YVLKVLRDGFVA"
     gene            20075..20518
                     /locus_tag="PP2_030"
     CDS             20075..20518
                     /locus_tag="PP2_030"
                     /codon_start=1
                     /transl_table=11
                     /product="hypothetical protein"
                     /translation="MIRTSRLVQAGHCVSANIFDLVCDHYYTDTRATLWGSLGQYETA
                     VNTVFIEPHNRAEGFLHTDSGFTMGAVIYNRVLDIHYGLVAKPITVMLHSQYRGDVGV
                     LREFSKVLKDTVQLLGTQYYEVAQHISGDTQKFRTKRNGWIQQGI"
     gene            20493..20894
                     /locus_tag="PP2_031"
     CDS             20493..20894
                     /locus_tag="PP2_031"
                     /codon_start=1
                     /transl_table=11
                     /product="hypothetical protein"
                     /translation="MGGFSKVFSGIGKTISKGIGAITGTNAARKAAEQQAQQLRAQQQ
                     QEAQLAAASAADSAIQAQTKQSTLETQAQLDRASEEAAAAQRKASEDNDSSVSVDLGG
                     SVTESDSAGNRVNVRDSFMSDNRRQGAGIRL"
     gene            20903..22405
                     /locus_tag="PP2_032"
     CDS             20903..22405
                     /locus_tag="PP2_032"
                     /codon_start=1
                     /transl_table=11
                     /product="head-tail connector protein"
                     /translation="MGKHTAKGRWEELAAKRTGLTFRCERYANLTLPYVCPEDGYDEG
                     QEQLSQSLNSIGAQAVNNLMNKMVLAMFAPSRPFMRLDLPAEEMAAIMNGLNLTEAEF
                     REELAIMEREMVKHLDGTGARPKLFDLFAHLIITGNCLRLTEDDTIRIIGVKDFVSRR
                     NIKGEVIEILMRECVTRDELPEDLHQFCRSGEDVAVNYFRWWKWDGKVFKETQYIDDV
                     RIELTKYNGQYKRTDMPAQHHVWRLPDKRHYGIGHVEDFIGDFEGLNDLTEAEVNGAI
                     LASEFRWLVNPGGMTRPEDFKTSVNGEAIPGVSGDIELVNAAAVGPALAVVSASADKY
                     IRRIGAGFLLSGAVQRDAERVTAEEIRMLASELETGLGGIYSRLAIDLQLPIAYWLMK
                     KVGNGMFSGSDFTPTIVTGLDALSRNGDLEAMQLFLNDVVGITTMPPQVLQYLKLDSI
                     FSALAAGRGLRSSDFINKQDVVDTRNQDALMAQQQRETDMYATKTELDKQ"
     gene            22415..23242
                     /locus_tag="PP2_033"
     CDS             22415..23242
                     /locus_tag="PP2_033"
                     /codon_start=1
                     /transl_table=11
                     /product="scaffolding protein"
                     /translation="MLFMNIALKYGRVFMEEAPADGGAGGGGVTDGAAAAAAAEAEAA
                     NAKPEGDGKGAITEPPAKSPGAAEDNGMQAYIDQHQTDNPALSLALGFLRDAGISPTD
                     PAFTKAEVDGDFTLLKAMLATKSLPGTEAMVAILEKTVADHHAAAEAQEAKTTELVGS
                     ILGENKDTILDWVRENAETDEKEGINELLAAGGIYARAAAVLMRDAYINAGQTVSAKS
                     AVSKGQVAAAGDSTPLSARDYAQKVQELSKELRGDPRNSPQYAQLTRRREMGRSRGL"
     gene            23324..24337
                     /locus_tag="PP2_034"
     CDS             23324..24337
                     /locus_tag="PP2_034"
                     /codon_start=1
                     /transl_table=11
                     /product="major capsid protein"
                     /translation="MSIFDGATASFDVTRPNQRHGAGDPLADVTEQFTGNVEGTIKRR
                     SIMAGFVPVRSVRGTAVISNRGISKAKLQKIQAGVTPAPSTQPNTSKIFLRIDTVIIA
                     RNAEPLLDEFQVDYDYQGEVAREQGQEISNMYDETFFIVAAKAAMATSSPYGTATQMP
                     GHSGGNTVTLASATDYRDPAKLYTAIAGLVEKFLEKDVRPNEEDFILVVPPAAFTALM
                     QAEYIVNGEYVTSAGDKLNTSFMFHAFGVPVITSNNAVFGKNITEHLLSNDSNDDAYD
                     GDFTKVIAQMFSPRALMAGSTIPLTSKIFFDDLSKLWFIDSWLAFGVTVNRPEYAGAL
                     LLP"
     gene            24408..25004
                     /locus_tag="PP2_035"
     CDS             24408..25004
                     /locus_tag="PP2_035"
                     /codon_start=1
                     /transl_table=11
                     /product="Tail tubular protein A"
                     /translation="MAITELDVVNACLATLGEIPLVELQDDHPLVAAARQNMKESIIA
                     EMHRQWWFNTDRITLKAAADSGFVYVPSDAIAVDVYGHSGLTMRGRRLYDSLNSTYEL
                     SGTFYAVVVRELPFTDLPVTAQLLVQHATVLRFQINYDADEAKTMKQSALYDRQYRLL
                     NAEHTRQVSLNGLQTPSVMTRRLFAGAYPRRRGGIPTR"
     gene            25016..27622
                     /locus_tag="PP2_036"
     CDS             25016..27622
                     /locus_tag="PP2_036"
                     /codon_start=1
                     /transl_table=11
                     /product="tail tubular protein B"
                     /translation="MARVGGSYESVVRGVSEQAPQDRRSGQMWEQVNMISDPVRGLSR
                     RKGSQYQNAQRILGTDVSELQVMDDTPTMVVQDFTVNGVDYDLIYSKTRRTTLGPMYC
                     YDKTNKTFLPITGTGVIWDALVANGVSGLTNIGRFLFIAAHGYYPTYTTTQVIEEDSA
                     AKRITLWVRNGDYNRNYRFRYTDTSGVTRTASYTTPSATYAGVLDTSQVPVPTIDVSD
                     NPDADTINRRLAKFNSEMSAYNKQVADITNTYNMAVTAWVRSSSAAIQPSVVATELAS
                     VIQAETGGTLHVEGTYIHIDYDANIRAGTAVDGGDNTYLRAVVSSTDDPAQLTPQAWY
                     GKVIRVKSTTSQSTNPYYVRAEPQNAGDASVYQYGSVTWRECPGVETTPTSAFAFATV
                     SGGVLYVGSSPAELNTLTGRTDTPTFYKSSVGDLVTSPLPAFLNNRQIDYLGNFQDRL
                     LVGCGSTIFASRPGSYLNWFRASVLVVKDNDPVEMYALGSEDDTIVWDASFDRNHVMF
                     GRKYQYMLPGRAMLSPSNPTIQIMSRIEDAVRAQPQSSGNFVFYAKDTQTKGSLHQIQ
                     IGATADSAESYECSQQLDKYLEGKPVQILCDQSPFNILVRTRSKFNGFYVYTYLDSMQ
                     GGERLFDSWSKWEWDEKLGSCVGVQKFEGELLVYTVRVNSTGGWLVCDKFTFDTDTTT
                     VPMLDSWRSYTTQEEFPLWWDSSLEDNAAVAYRSTHEYFLLGSDYKSLDANIPEWRED
                     VSHLVVGTKFPAYFAPTSPYIRDRRDRAVITGRLTVGAMTLSVSDTGGLEGTMQLPDR
                     SVQMASFNGRLLSRQSNRAGVSPLVDTTVRVPIHREIREFKLYVSALTWLPLTVTGIE
                     WIGQWFSNVKRV"
     gene            27625..28392
                     /locus_tag="PP2_037"
     CDS             27625..28392
                     /locus_tag="PP2_037"
                     /codon_start=1
                     /transl_table=11
                     /product="hypothetical protein"
                     /translation="MWAQIAMAAVNTLEGWANSKSNRELASAQYEYDRSAASNRGLAN
                     ASQNMMSMADANVNRYKQWRQNKLEQDAFGKAWSQQGYNSAKTMDALNSRAFEQRLSA
                     AGNLGSMVASAAAAGVGGASVSQNMQVEELRQARQNDALEQSKVDAQYADNEQRLALI
                     DNSTRGISFDPVFAGMNYQAVDMTVDTSWKHKYSMGKAAMDGYNGFTGNMNNLNVDAS
                     SFTSKQESKGATGFGGASTMFSWFGGTGKSGAGATRV"
     gene            28402..30633
                     /locus_tag="PP2_038"
     CDS             28402..30633
                     /locus_tag="PP2_038"
                     /codon_start=1
                     /transl_table=11
                     /product="hypothetical protein"
                     /translation="MAEGSLIPTVANSAIERPTPIQISTPLSVRTAASGAAPTQATYG
                     QAASNSAAGQAAIAEANQNNIRAMSAFSGSVQNRLKKMQEDNFAEGYLRFMQGQSMED
                     IQKDNPFKGIFGDGGAVLGARAAQQESTSAALLAWVNDNRGDLSQMSVDAQRKAVADY
                     AGTLGNTGSPESDAMIAQGAMKQFPAIMDNLTRMSEAENQRKAAIAQADTLETHAQGL
                     AYAAKQVATGQMAQEHYDLFEAEAMRAAAPLPGQSLESYRATMQGNLRSLVKHGQFEL
                     ANTMRAKVLDPMLTPEERMELDEQMKQSNASWLLENPVSADFTEFSSTLPMQIQAGRY
                     SSEAQLAADIDRFNVDYKVQTGSMSPFMDNKAKADALGRYQAWRLQEDEKAAKVNSKL
                     QDENTKRTIWLQGFAHGSPSTMSASGLDSRQKAAFEAQETQKFFDEPGTQSANNLGKL
                     AVNGYTVAPVKEKLSSVLGLLKGGGIPKTEDLIKLQTSFLKFKSTSYGMGAAEAYFGD
                     DLPLMLEMENMDMSKRENQQYLRERALQGTSALTPTQETVKTANDLVEDQFKPGWWSR
                     TFGDSQAIGIGLETSLKQDMKTQTANVMAQYPNMQEEDVLKMAAQRVRKGTSVVGNML
                     VTGTGSQQLFGLINSNLDVKVQSPSDPRLNGVINNAVRAKVNSKFGFNVASVHAFPNG
                     TMYVTVTRDDGNTQNVLVSAEEAARLVNEKAKASTAFDKTIREGTRYDAYGTSPGTPD
                     ASE"
     gene            30645..34451
                     /locus_tag="PP2_039"
     CDS             30645..34451
                     /locus_tag="PP2_039"
                     /codon_start=1
                     /transl_table=11
                     /product="lytic transglycosylase"
                     /translation="MTFKVDLTKQTEYDELLRQGELKEGLPDGALKLVMMIENRNNPN
                     PTAVSPMGAQGLMQIMPANQKTLGVTDPNDPAQSISAAAALMGDAYRRYDGNIGAAIA
                     DYNGGPRAAERYIKGEAMHPETTDYLRFAQDYINGKASTYGNTIVDAGGIQAKGVAPS
                     DAFQGDEGSLTDYITGLNEEDERKLQEEAKLYDLSVKDSISMGFASTVTNALFNVAGR
                     EEDSNFVLSDSDYSNIATKFPQGLAAGQEARIRNSRSASDLANNIDRISQENDFSSRM
                     QHQTGIAVAGHYAALFGAGMADPVALPLGTFGAAGRLVRGGGVVASSGRMAMEGAAGA
                     GISSLAVQQADKGHVSSEELMINLGAGAMFGAGLGALAGRSDVPGKVAMEEELMRTMQ
                     GRVDGSPEYSPRLVDTGSDGLAVNFNEARVTSTGSAGEIVGAGPTSVIAAANSWDESA
                     TAAVQAVRERRQSWYGSDLRKKLSGWADSEGVRLANSESKVARWVGSMWAGDAAGLGK
                     QSARNVAVIKEQNKDLLNFEFIPAVRDAFESSLDTGAKLRYGAGMADSEQATWSREVQ
                     LERFRHRMYRVSNEGSSKGYVSEAPAHVQRGAAALDSLYAKSKQMHLAADTEHAAQLK
                     TMDSVGYIEQRPDYIKINKADPETREAFLSMVKDDYRAEATAKVNLIRKGREEWVLNQ
                     TAKVHAEATAANAGGKPRYSAEQQQFLRDPGAHFDKYVDELSSKIHREMEVRASHWWE
                     NALRDPEARYQNSEASLITLAREMSGEWFTGRVVDEELVNSFQKTLTERWADTSRREL
                     NMLNNRIVNGNELYLLDMFQHDVFSATVNTINDTSARVAFAKLGWKTEQDIADTLSAL
                     AHSGATPTEQNAAKAISDQLLNRGGSYDNNPLMQTMSNLTHSSMMGKLGLNVLADLPT
                     AISNLGVGGMMDALGTMGKHAIDGTLFVKNGRLTKLGSDLDFMTRGMMGHDYQLHMPR
                     PTNADGFAMEAGGTLLRVSQRAANATNHLSGANIISKWIGEGVTQATNRRLHKALRTG
                     KGISESRLADIGIHGKTAERIQKQFSEHSTSKDFGLDKWTDPLAREELISAAWRLNQQ
                     GSLARDSAGSLPEWTRNNVLGVLLSKFRAIGIKAQERILVRNLTLADGNMVAMMTAGL
                     AWATFLAYARIHADAAVNKDGRKVLKERLTPIGMADMVTRMASVLGGSSEVTNLLQLM
                     TGGAVHGSDTPLTGAVQVLPNFIGKVGEAATGNAEWSDAAGAGIQLLPGANTYQMLLL
                     KKAIQE"
     gene            34511..36943
                     /locus_tag="PP2_040"
     CDS             34511..36943
                     /locus_tag="PP2_040"
                     /codon_start=1
                     /transl_table=11
                     /product="tail fiber protein"
                     /translation="MADITQQWFLDASVGLNFNTMHIWDGDNDANRVYELNFSGGYIY
                     RTDVKAFMVDNATQVRTDLDVTFIGDNTVTLSAAVPLDSKVTIFRDTNKVLPLAQFTD
                     GAIITAGNLDRNAKQAVFASAEMVDRFESVGPIVGDAISIAQEAKDIAEEALENSQNS
                     GGEANTEALRVATEARTIAQASNNTANSALTTSNNAMNTANLALIEAGTAASAVSNQL
                     AGIYGFSHVGGSQSVRMTLAQAKAYTGFTEGLRVFVTDLGFTYKFTASRNIVPGHSIS
                     AAVLDDEVHKMVSAGGMLEFDDYGRLSQIESQNYSAYLAKVRTNAAIGLVCYGDSITW
                     GQRPDGGQFPNNYPAQIVSTMSSRTQSSWTVANMASPGDTALVNYRRTMADGQIGDVS
                     TIMLGVNDIKTATNNGNTPEGIVGSTLYGVKNYALVMRKFVARELLRGRCVLVLGTTQ
                     WVGGANLSPLGGYIECYLSDAYDGAARTVAEQFGCMFVDTMQDVIKQFGISESCHDGV
                     HLREDFLPIIGKRFAAVFLHQDYKNPCKLKSGDVFIPNYFFNPVSSNRTIQRNTFTNG
                     SSPPLGGGVLAPEAVGVMLPNMAAGGSVTFAFYVDTDSLVIYPTLNADSAYSFDLILD
                     DGATQPDYPSDVEIIPVLRDRQYIVSGRSVSGSTKKSRTTEKYSVNRVNGCYMHVTTR
                     GWHTLTFAMGANAGDVAVEGLVCDSWSNVKNNDVFGGVSGAVYYKDAVAEVTGFLTTA
                     VQVATGVYDVSMSNLVPENYRVHVECTEDVDYVQWRLIFKAEGGFRLHFYDKDNVLVD
                     PTSFRATVIGGR"
     gene            36958..37155
                     /locus_tag="PP2_041"
     CDS             36958..37155
                     /locus_tag="PP2_041"
                     /codon_start=1
                     /transl_table=11
                     /product="holin"
                     /translation="MWLVDKTTSKVAETIAPPAMVSGLTLLGVSLQDWVYILTIVYLL
                     VMISKTLYTTVRDWWSGRKDG"
     gene            37148..37522
                     /locus_tag="PP2_042"
     CDS             37148..37522
                     /locus_tag="PP2_042"
                     /codon_start=1
                     /transl_table=11
                     /product="putative DNA maturase A"
                     /translation="MDREEEFEDELDADAQLEREAKLVAFKALLASMDNEDLAKLLLN
                     KSLIKLAVLLEEDMATAADFNVIRAILKDNKIGIVPTRTNAMGALKAQLDKRSKENQS
                     SKGVIPVDELDKVDLDDFVQRH"
     gene            37522..39417
                     /locus_tag="PP2_043"
     CDS             37522..39417
                     /locus_tag="PP2_043"
                     /codon_start=1
                     /transl_table=11
                     /product="DNA maturase B"
                     /translation="MEIPYNVLLDPDEALAAKLEEEGNALPYLSDEDFAALPDLEKER
                     RVRMEQIVALRIHYSDFKVFLTDVMVELGFSVSKIQADIADFMVNGGQYIMIEAQRSQ
                     AKTTIAAAFCVWQLIMDTRHRVLIISAGGSQASDISTLVIRIIMNMDVLECMRPDKSK
                     GDRVSVEKFDLHYSLRKLDKSASVSCCGITANLQGRRADTLLADDIESQKNSLTALMR
                     EQLLAKSLDFTSINQSGRIIYLGTPQSSDSIYNTLPGRGYNVRIWPGRFPTLEQLPYY
                     GEHLAPLLRRILTQYPQVTCGGGLDGLQGVPIEPGFLGEVVLQKKERDQGPAWFQLQH
                     MLNTKLMDAERYPLKTDNCIVMPIRPGDELPLEVKRGYEYREYQIEGKSYRFAKPHTY
                     STELAKPTGIVFYVDPAGGGKGKGTRGGDETGWACTAFLNGNIFVLGYGGIKGGYEGL
                     QMQQLADLVLKYKPNVVKIEMNFGYGALRAVFLPILREVYPDCSVEDDFVTGQKEIRI
                     IDTLEPIIARGSLIFAEEACQSEKVTLQIHPDVNRMTYCMMQQMNHITRDRDSLIHDD
                     RLDALEGACRHWVDLLVIDQKKEREKMAEAEAKAFWKDPLQHNRYKRPVHTNNILAHR
                     RAQKGRR"
     gene            39433..40017
                     /locus_tag="PP2_044"
     CDS             39433..40017
                     /locus_tag="PP2_044"
                     /codon_start=1
                     /transl_table=11
                     /product="hypothetical protein"
                     /translation="MITSQAPFLSALQGAKLRTLAVNLQNYADNNPGAKPAVYQFWQS
                     QKTLASADSGIPSDGTYIPGVKDLRPTCYKVLSHYRTFPTSDITEYTDFCDFFSAANA
                     PVVEELVFSLNLPETKEVAQGATLTLQGAVTGGVSPYTYAWLKDDVVIEGRVSASFTK
                     SNFDVSDEGKYVLQVTDAESTVILSQACGVSLAV"
     gene            40050..40598
                     /locus_tag="PP2_045"
     CDS             40050..40598
                     /locus_tag="PP2_045"
                     /codon_start=1
                     /transl_table=11
                     /product="endolysin"
                     /translation="MAVRQAILYGSIAAVLSTVAVNYPGELTTSPEGLENIAQWEKYA
                     TRTYLDGVGVPTIGVGSTRWFDGKAPRSSQTASVDEAARLFIRDVKEAEKCVKERMSG
                     NLMPQKVFDSAVSLVYNVGCSGVTWNPKYNRQTNIRLQANAYNWTKVCYHLGDFIYSG
                     GKRTQGLVNRRTAEQAYCLRGI"
     gene            40598..40957
                     /locus_tag="PP2_046"
     CDS             40598..40957
                     /locus_tag="PP2_046"
                     /codon_start=1
                     /transl_table=11
                     /product="hypothetical protein"
                     /translation="MQTMYKVAGAALLAAMLAASLFLNHTYRSKVGNLTEKLQGVTTE
                     LTEQREKHDSFIQQQSLIQDIVAAGRMSKQSSSEEVEHVIKERGTHTPVVPEPDDAER
                     LRAYSDSVRQRAYNRPY"
     gene            40908..41105
                     /locus_tag="PP2_047"
     CDS             40908..41105
                     /locus_tag="PP2_047"
                     /codon_start=1
                     /transl_table=11
                     /product="hypothetical protein"
                     /translation="MRTQTVYVREPIIVPTELTEQVKPDVYQPGTDLVEYTLRLLGTI
                     DRMNIDRYSMFKVLEAHNSPP"
BASE COUNT    10570 a   9954 c  11645 g   9672 t
ORIGIN
        1 cagagagtaa ctcaagggac ggtacataga gagacaccat agagacgcac tcacagaggt
       61 attagcgagg tcacgatagc atcggagtaa ctacagagta actatggggt tggcctatac
      121 cacaaatcac cttcatagta aagcaatacc gctcactata gagtaactca gaggttatct
      181 attaatttca tctaccgagt aaataagtgt tgcattcctc aagcaatctc tgtagagtgc
      241 atcacatcag gacggcagca ctaccgcaga gcaatactcc gagttactca gtgggctgtc
      301 agaacgaaca agtagctagg ttgaggcatt cgaaagttca accaaggcag tacgacagga
      361 tagttgaata caggtcgtta actaggacac ttccatatgg tgagacacca taggtcatca
      421 cagacgataa cgtgaatgtc tcaatagtag tatcgtactg gaagtggtgg gaagttatac
      481 gtttaacact ctgcttaacg ctcaataggc tgtatgcagg gttaaatcaa cggtgactca
      541 tcacaggtac attgtaacac cgctctttaa caacctgcta ctatacagtg tgcgctgtca
      601 taaccattga ggtattaata tgcaaacact acaagcgcaa cgccagcgtt acaagacgtc
      661 ggctaagctg gaaagcctac accaaacgct atcaagtatg gcggtgggta aggcgtccga
      721 ggatgtatct ggattcaata cctcaatgga cgcacgtaaa gctaagaaac ggctagccac
      781 gcatgattat gataagcaag acagggctaa gcacaacaag ccctaccgcc ctaatgtgcg
      841 gaagttcaga gcgcaccaag aaaggccaga tacacgcatt agaacgcacg gcaagactga
      901 ccgtgatacc tgtgcatact accgcaacaa gcacggcgat aacatgccga aaggttgatg
      961 tagataacga ttgacaacac gcagcgcaca ccgtatagta gcaggcagtt gaccagtgac
     1021 cgcctaagcc tcgcactcgc aaacgcttat gagtcactga gttaacaaag tgcttgacaa
     1081 cacgctaagc actaggtaag ataggcacca agtagtaaca gtcccgccga agtctggcac
     1141 cggactagtg gagtaccccg ccacgataaa gcatagatgg gtaggcacgc tgaaagttcg
     1201 ggccttacaa atttgaactt gtgacggtag caccgtacca cggctatgac agtgggaaac
     1261 agcgcgaagc aacggtggtg catcagagcg gacggaaagt cttaaccgcg atgagataag
     1321 agcactatcc cgcctagcat caacaaggtg agcatgacag attgcgcacg gtggtataca
     1381 taaagctgaa aggtggttgt gtatcgctgc aatgattgct cactgagttg attaatgtat
     1441 gactcctaat gataggcgtc agattttaat caatccactt attcaatgag gtattaccat
     1501 gactacagca actaaagccg ttaagccaac cttcaagcca accatgaccg ttaagcagtt
     1561 ggataccgct atcctgaacg tcatcaaccg ttctacggag cttcaggatg acatccacga
     1621 cgtggcggtt gctatcatgc tgcacacgta tgcccacggc gactacactc gtgctaaggc
     1681 tctggtcgac ggtctgggta agggtatccg cgctaaggcg ttggttgagt ggttccacaa
     1741 agcaggtctg gacgtggact ctaccaaggg cttcactggc tttaacaagt ctgtgatgac
     1801 caagaattgg gatttctgca aggctaaccg ctggtatacc atgaagccag agaatgcttt
     1861 cgcgggattt gaccttgacg cagagattgc gaagctgctc aagcgtgcgg agaaggccgt
     1921 cgccgctgac agccagacgg cggaagccga ccgcccagaa ggctacgcta tgaatgtacg
     1981 ctctgaacag ctggcagcat tgcgcaaact ggctggtgtt accttacaat gatgatgaag
     2041 tgatatgctt aagccgcttg tgcactcgca ggcggtttac tcaatatcac ctaacgaggt
     2101 aattgtgatg aatgaaaact taaaggattt tcttagtgcg tggctggatt ggtctaacgc
     2161 atgcgtggcg gcgggtactt acgttggtgt ccctaaccca tttaggttcc ctgcttccag
     2221 tggcctgtgt gtctgccttg atgagtactt aaaaatacgc ccagctccgc cagtagaact
     2281 ctattgggat cttaagttat tgtttaaaaa ggacggctta aataagtact acccctttgg
     2341 taagttggcc tatgagaacc gtgggataac ttatacgcag tgggcatgcc ctgttcgtcg
     2401 aatgtgggtt gccagaaagt taggcttagt gataagtact gacctctaca atatgtttac
     2461 ccactggctt atgtggtcgg atgcgctcat agcaggtgta gaacttgcta cgccttacga
     2521 tttctctccg tcgtatggct tatgtaacca cgttgaggac tacgccaata aacatccggg
     2581 aggtaacatt tccagtgagt ttgccgcgct tatcaactac gcagcatatc cctttggtga
     2641 atccaactat gacttacgta gatttgaggg ttcacaacac gcctgtcctt tacggcgtgc
     2701 ttttgttaag aaacacatca ctgcttatga ggatttccta tgcaaatctt aatatccgct
     2761 atgcggaatg gcttaagcgc ggaagagaac acacgccgca gctgtgagct agttagccag
     2821 attgttaagg ctggttacca tgttgaagtc ggtacgggcg tctatcagga atctggcgct
     2881 tcctcagtgt cctacgaggt gtctctatgt gtaggtatac cacacactga ggatgttcct
     2941 gtggaatccc tgtaccctat cctgaatgaa tgggctgtaa tggcgcgaga taactaccag
     3001 caggactgcg taggtgcgct gcataacggc ctattctatc tgacatatcc gggtaagcct
     3061 gccgagctta ttggccgatt tacggagttc cctgaacgtc ctacagggca cgctacattc
     3121 atccacggca aatggtatca ggcggttccc ttatgaatct atccggcgtt gcatcaacta
     3181 aaggccattt ggcgggtaat ggtggcctgc gtggtcactc agtaggtggc gtgttccctt
     3241 gcgtgatatt ccagcgaggc acgcactcgc cgatgtattg ggtacttcaa cctaacggag
     3301 tggaggctgg gccgcataag tcgtatcagg atgcggttga ctctgcgaag gcctacaatg
     3361 agggtcaggt atgaaactaa agcgtgtaca ttttacggta atgatgccta gcggcaacat
     3421 gcaggagcac gcatacatgc tgggtgaagg cccgtgcggt aaggtcgtta gtaaattaag
     3481 cgttatatcc acacggcata ccattacaat aacgcagtac catactgatg gtagtcacaa
     3541 gatattcacg tatccgtgga aacttgtgga gtctaaagta accgaggaat acttaaatga
     3601 ttaagcgcaa acgtaaagag aacaaagccg cattgataga ggtgcgtgcc tacacggtgg
     3661 tagataatca cggcggaatt cccactactt ccccacaggg acgcgggtag tcaaggaaga
     3721 ggtggagggt cacggctgga tgtattttgg taaaggcgca gcaggtcttg gtatgcacca
     3781 gtaccttctg ccacatcata taatttaaca gcctgcactc gcagcgcttt cggtgactta
     3841 tgaatcaggt agtattcgtg tgcgacggca ccactaaaac acgtaatgtg cagcttacgg
     3901 ctatccgcga tgctgtatct gttgagaagt ttgagcgtcg tcgcaatgtc actgcggaag
     3961 ttcatcagaa ggcgctggct gcgctgcgta gtgagtatgc ccgcaaggct gcggctgttg
     4021 gcatgtcatt agtgggctac tgtgcccgct tcaatgtgag gctaccatgt taagacgctt
     4081 aacagtgatt gtcccactct cacccggtga gggtgtgtta accgatgctc agtctactct
     4141 ggactttgag cagttcgact acgagatagg ctcctaccgt cgtcgggaag gtgacttcat
     4201 agacactacg gttttcgttg gggctatgga tttccacgaa gcaggtatcg tgctggacaa
     4261 gctgacttca gttagccctt gcatcaacta cctgcgcgat ggttctggaa atgtgttcaa
     4321 gtacgaccgg gttacccgta cgctgacacg ctgctatgct tccaacaaag gcgacccgga
     4381 ggctatccga ttcactattc tgcataaaga tttctatttc gtggaggggt catgagtaag
     4441 agactacagc aacaagtaac ttccgccaaa gtacaggcgc tgcgtctgtc tagtgagctg
     4501 cggcgcgttc ggttgagtgg ggaggtaact ctcgcccagc tggaggtggc gaaacgtaag
     4561 tgctcccggc tggaggcgga tgccgcaatg gctgccgcaa cggccgacgc tgcgttccac
     4621 catgaaattc gtacccttaa ggccaatcat gcgacggcgt taagtgagtt agcatatacc
     4681 cacgacaccg agctacaggg tatccgaaat gccgctcttg tggcgctcac ttttgtggtt
     4741 gtgttggtag cggcgctggc ggctgttctg ggaggtgtag tatgagtaca gggacagcgc
     4801 ttgtaaatgt gcgcacgcct aaagcgacgc cagctgacca gcacaagggt aattacttct
     4861 tcacacctcc agaggtatta gcgtaccttg ctggggaaac attgagtcag atggagatgg
     4921 acattgtgct gcgtttcttc agaggggatt taccgcccct gtcagtaact acgcagggag
     4981 gaagcccaga gcctgagcga agcacgtcag tacctcctgc ctttgcctac ccgtatggaa
     5041 ccagcccagc tgagggcgga cttaccagtc accaaaagaa gaagctgatt aagaaagtgg
     5101 cggagccgca ctcgcagctg tatcacgccg ccgaaatgct tgtaggttgc cttgatgacg
     5161 ccagcgcgta cgctgttctc accaagttag cggagcgctt tgggttcgaa ctaccttaat
     5221 cttatagcct gttaaatcac taagcgtcct aggaggacac atgcgtatta tccaactgtt
     5281 aacccgcctt ctcgtagctt cctatgtccg ggaagcaaag cgtcagcgtg cgctggccag
     5341 taaagagctg gctaatgcaa aagtctattc ggataacatc ctcgctatgc aagcggagat
     5401 tgtacagctt gaagcggata ttgaaacaga ggttgggcgt agtgcgggag cgcgcgtcac
     5461 tgcggtaggg tataacaagt cggctgaccg tattttggac aaggcaggtg aagtcgagcg
     5521 cttccttaag ggaggtctgt aatgtatcag gtgcaaatta tcttccgccg ccgttcactg
     5581 gcggctatcc tcgcaggtca gaagtcctct gttaccttcg agaatgcggt tgacgtagag
     5641 gcacgcgatg ggtttgtctc tgtagaagta ggcaaccctg aaggacttac ctcctacaac
     5701 taccctattg ataaggtagg gcgcgtgcgt gtagtgcgtc tggagtaaat ttcaagtaaa
     5761 ctgctatagc gtcctacggg gcgctatgtc ggctttgctt tatcagatga ggttagctat
     5821 ggctaagcgt attgaagacc gcctgtggct accgcaggcg cgtagtttgc cattaggagg
     5881 cagcactaag gttattcaca atggttgtgg taagcgtccc tccatgttcg ttaagaatga
     5941 cccagataag tactggtgtt actgccaccg ctgtcacggt ggcggtcact acccaaagga
     6001 gcagcagcgc gtcaagatga agctgacacc aaagacgggt tgggttcctc aagagcaggt
     6061 gccgctgctg tccgctatcg tgaaggagcc gcacaacttc acggagctat tcagccgtta
     6121 tccgatttcc cgttatgtct ctatcctgac gttctcccca gatactcgga gaatctactt
     6181 ccccgacgag tcagggagca agatgggttt ggatgtaacg ggacaggcta atgcgcgtat
     6241 gtactcacca tacaagcata atatggcggt gtataccggg ggagtggaag accaactagt
     6301 tatatctgga aacctttcag agtacctgtc acttgtgtac cgaaacatgg catgtattct
     6361 ggtgtacagc agaaacgcgg agaagcctgc actcgcagcg ctttctctgg tgtacgagaa
     6421 ctactcccgt atagtgacgg ggctaggcct aacagataat ttcaagcggg acatacgacc
     6481 tttcacgggg tgattatggg tattaaagat aagaaatttc tagtttatga tgcgcaggcg
     6541 ggtgtctatt tcagagcgcc tataaagggc actacagata tccgtgggtt ggctcatcgc
     6601 tacacctacg aacaggcatt agctgccgtt gcggttaatc gatataacag gcttaaggag
     6661 acaggcagaa gccctcaccg attccgcatg attccagtgg ggctgtatca tggataaatt
     6721 gctggtcgca actctggcca atcgctcccg atataaagcg ctggctcgtt ctgtgcctta
     6781 tgatgatgta ggcacaagca cggcgtggtt gattaagtcc ttcggctcct tctttgagaa
     6841 gaatccagag gcgcaggatg ttgactatga tgttctgcgt acgatggcgc ggcttaagat
     6901 ggagggtgag gatagcgcgc ctgtcatggc cttaattaag caggcggagg ctgtgaaggt
     6961 tacgcctgag cagattaaga acacctcctc cctgcttatg gagcgtgggt atgcctcact
     7021 tatggccatg ttggtcaacc gctttcagga cggggaggag atcgacctct cctatgaaat
     7081 acacaaagag acgatgaaga tgcgcacggc tatcggtgcc tctgctgagt ctatgtttat
     7141 tgaaccggat atccatgaaa tactggctga gcaagaccgt gacgaaggcc ttaaattccg
     7201 gcagatttgt ctgcaagaaa acatcaaagg ccttatgccc ccgctgtcta ttgctctctg
     7261 tgctggggtg gactcaggca agacgagctt cctctgcgat gcccttacct acatggcacc
     7321 gcaagctgag aagctattcc ccggacgtcc tataatatgg ttcagtaacg aaggtgtcgt
     7381 acgtgaaatc tggccgcgtc tctactcggc ggctttggga gtaaacagta aagagctggc
     7441 tcacatgcct gcccgcaagc tgtatgattc ctacgccaaa gccatcggcg gcgaccgcca
     7501 caagattaag ctgaaggatg cccatgggtg gactctggcg caggtggtgg gtgtcattga
     7561 agagatgaag cccatcatcg tggtgttcga catgctggct aactttaagt tacccggagt
     7621 agagaagaag cacgagaaga tggagcagct cttccaagag gtgcgtgaga ttggcgctct
     7681 ccataactgc atcatgtttg aaaccatcca gttttctgcg gatggttatg acatgctgta
     7741 cccgccgggc acggctctta aggataccaa gattggtgcc caaggtgccc ttgacattca
     7801 gattaatatg gggcgtctaa atgacccggc ctatgaaacc ctgcgtggat tgtccctccc
     7861 taaaaacaaa cggaaggtcg tcggtcggcg cggcactatg caggcagaag tgcagttcaa
     7921 cgccgatatt gcccgtttct ccgactcgta attattgcat ccagtatgaa agcctgcgct
     7981 tgcaggccga tattgctgca caatcatcaa ctccattcga cattgaatat taaggatata
     8041 gcatgactaa ggtaactctt gaagttggta tgttgattaa acacgattgc aaggcgtctg
     8101 cgcgatatgg cgctcagggt attgtagttg ccactccgcg cactccggga accggggcca
     8161 tccggtttgt ggtggcatgg ttcaaggggg gaaatctgga tgtaggtgac acctcactgg
     8221 ctgcatacaa gtcaaattgg attgagaaca actgccttat tgttggtcgt cctgttagta
     8281 acgatggaac gctgcctgcg caggtgttcc gtgagcagtt taagcaggct gctaatgcgg
     8341 tagcagaagg cccgtatatg gtgtctttag aaggcggtaa ggcaccctcg caggaacacc
     8401 tcagcctaac agccgcgaag attgaggccg aacgcctgag caaagttcag cagggtcgta
     8461 ctgctaccat tctggctgta gttgccaagg ttaagcagaa gactgtcact tccctcgaga
     8521 ccgtatggct taaggaataa tatgggcttc cgtaaattca tagaagaact tcagtgggct
     8581 gtggcctaca tcctaattct tctggcctgt ctcgttgtgg gtctaggtgg gggtgctttc
     8641 gcattctaca tggcgtggga gttattcgca tggcttcagt aaaagtaatg aagggagttc
     8701 ctttcacaga ggagcgcctc aagaagtggt tggctgagga tggtgaagta ctcgtccaga
     8761 caaagcggga cgagttccgg tgcacggtta atatcatcga accacaccat cttcatgatg
     8821 acgaagttaa agtcacgtac tcaagcgcca gcggtaagcc cctccacaac atccacaagg
     8881 cgtttgatgc gctgttcctt atgatgtatc aggagtacgg cctaaccgag tttgactgcg
     8941 gcgtgtctgt taatgacagc ttcgacctga ctcgtcgtgt acttaaggcc agtaagaagg
     9001 tgtacgactg tcgagggcgt gaggtgtacc gtatcgaaga cggccctaag aaagcgccgg
     9061 agctggtcta cgaaggtact ctgtcactgg ccttctggtt gtatgacttg ccagagatgt
     9121 cggatacccc cttcagcgcc cgtctggaga cgatgcggga tttggcccgt ctggcaggta
     9181 actctgtgtt tgtacctgag acggttacag ctacctctct ggcggaggtg tacgaacact
     9241 ttggctgtat ggtggctgct gactttgaag gcagcatggt taagcgggtg gacttccgct
     9301 atgtctattc acgtacagtg gattggatga agctgaaacc ggaggctgaa gccgatggaa
     9361 agattaccgg atacacagaa ggtaaagggg agttcgaagg acttattgga agccttgagc
     9421 ttacctgcga agatggcagc actacggcta tcagtggaat cacgctggag ctacgcaaag
     9481 ccatcagtgc taaccgtgag aagtacctcg gccagtgggt cgagttcaag tacatgcagc
     9541 gtgacagcgc cgggggctac cgacaccctc gcttcttccg cttccaccct gataagtgat
     9601 tagggtattt acagataata agggtcgccg ggcagaagtc ggcgactact tccgtgttgg
     9661 gcatcatgaa tactggtcag gggtgtcggt gcctctgtgt ctggtggagg ggaattttat
     9721 gaacaaaacc gtagctaagg ttcttgcatt atgtgaagtg gtaataggta aacaaggatg
     9781 ggtagtcggc ggtgcggctc gggatatcga cttcggtcgg gagccttcgg attgggacat
     9841 cgtaatacca atgggcagtg aagattctgc acatgggttt caaacagcag agaaaatctt
     9901 caacgtcctg tctcaagagt tgggtggcaa gtgggaggtg tctgaggcat acccagaggc
     9961 caacagttcc ttcgaccagc gctatcttgc cattgttcag tttgagggcg aggatgggac
    10021 tagcgtagac atcctgctgg cccgcgcaat gacgtgtaaa gcggtcattg aatcctttga
    10081 cgctaacatc aaccagtgtg ctctgattgt gccagagggt attgcacctt gcgttgtatg
    10141 gttaacccca gaccacgtac gccctaccaa gctggagttt ctgcgtaatg accttacgcc
    10201 ggagcgtgcc ctccatgtcc tgaagattgc agaggagatt ggcattgaaa gtcctagtgc
    10261 atgaccttga gactgaaaca catccgtggt ttgggcaggt ggcctcccct tactgcccag
    10321 acaactacgt tgttgaggac tcttgggaga caatcaacat ggccggaggt aagtgggagg
    10381 tgcttgagaa ggagcgccct taccgccgat tcgagtctgt atcggagttc aaagcgggat
    10441 ggtctgtcga cttcacagac attaatatct acgtggccca caatgctgcg tacgagatga
    10501 gctggttgtt aaagcacgac tacgacaact tcatgcagtt cctcaagcgg ggtggccgca
    10561 tctactgtac ggcctatgcg cactacctgc tgagtaacca gcaggacact tacccagcgc
    10621 tcaacgatgt ggctccgctg tacgggggta ctcctaaagt ggacgcagtg aaggcgttgt
    10681 gggaagctgg gtgtatgacc agcgagattg accctgcgtt gctccatgag tatctggtcg
    10741 gccctaacgg ggatatcgcc aacacgacca aggtgtttct gggtacgtgg aagcagctac
    10801 aagagcgcaa catgcttaag atggcgctcg tccgtatgga tgccctgctg ttctcttctg
    10861 tgtgtatgtt ccatggtttg aaggtagacc gtgaacgtgc tgcaacattg cagaagcaca
    10921 acgaagacct gctggcggag ctgcactcgc aggtggaaaa gtacttgcca ccggacatgc
    10981 cagaggtggc gcgggaacag tacaggggaa cacgtttcca gctgtcggct ttcatcttcg
    11041 gcgggcctat gaagtataag gcgcgtgtaa agcgtgaaga tgagcacggt aaacctatct
    11101 tcgtcaagaa ggacggccct tactttaaga gcgtgggtgg ggctatctcc gaagccgcct
    11161 gtacctttga cgaggaggca ggtgggcttt ggtactgccc ggaactcaaa gagcaccaag
    11221 cgcgatttac ggcgggtaag aacaagggtg ctcctaagtt cgccaagtat accactgatg
    11281 aggtggatac taaatggggt gagcttacct acttctttga ggggttgctt aacagtgagc
    11341 ttcgggagaa gttcgcagag gcaatcggcg gggagtggaa aggcaagcag actctggcgg
    11401 acggctcccc tgtaatttca acgagtgggg atgtgctcga cgttctggcg gcgcacaatc
    11461 tggacatcgg taaattgctg aagaacattg gcactatcga caaagacttg ggtagcttct
    11521 accagaagat tggggaggat ggtaaggtaa cgggtatgct ccagtacgtc cagatggacg
    11581 acttcataca ccattccctg aaccacacct cgacagtcac tacccgcctg tccagcaaca
    11641 agccgaacct gcaacagctg ccccgtgcag aggaagcgaa ggagggcgag ttcaaatcca
    11701 gagttaagga aatcttcatc agccgtttcg gtgacgatgg ggagattcta caggaggact
    11761 actctgctct ggagaccgtt ggattacagg taaacactca ggatatcaac ctgaaggatg
    11821 ccctgctaaa aggtctggac atgcactcca tgcgtctatc tgcaatggaa ggtaagccgt
    11881 atgaatacgt cgtggcgcgt acgaaggatg atgcacaccc tgaccaccct gtgtgggaca
    11941 ggatgcgtac tgaagtgaag ccagtggcat tccaatacca atacggcgct actgcctatg
    12001 gtatggcgat gtctacaggt aaaactcagg agttctgtca ggcgtttatt gacgctgaga
    12061 agaaagcgtt ccccggtgtg gaagactggt ttgacaacgt agtgttcccg caagtggccc
    12121 ggacagctgc taccaataaa cctatccgcc ttgaggtgga agagggaagg tatgcgttgt
    12181 tcgggtgggg tacttatacc tcgcacgatg gtactacata tcagttccgg caggtaacaa
    12241 agaacaggtg gaatccggta agccgtaagc gggaggaggt gcgagagttc gctgtacccc
    12301 agatgcgcaa ctacccaatt caaggtagct ctgggttctt cgttcagctg gcctgtgctg
    12361 tgttgattag acacttcatc gccaacgact tctacggtgg taagtgtctg cctattaaca
    12421 cggtacacga tgcgtgttat ttcgacaccc acaaagacgt taagtaccaa gcggcttatg
    12481 agattgaggc aatcatggag tgcatccctg aatacctcaa ttatatgtgg cctgcgtaca
    12541 actgcgaagt acccttccct gtagctgggg gaagtgggcc gaacatggca gaggaacacc
    12601 atgtttacac gaaggatgga aaggcagagt ttatggccaa gaagtccgag tttaaggccg
    12661 cgttcctgaa gtctaagaac atcccgttaa tctttgcata aggtgattca aatatgagta
    12721 cagttcaaga ccgcttagcc gcccgtgccg ccgccgctgt agagcgctca ggttcccaac
    12781 aggacgttga gaagggtggc gaaggcatta ccttcaagct ggccccgaaa ggtaagcaga
    12841 aggcccgttt ggtgggttat attgaaacag gcgtgcagcc taataccttc gacacttcca
    12901 aagaagaccg caaggaattt cgtctgcgct ttgccctgtt cggcaatgac tgtcaggaag
    12961 aagatggtcg gcctatcacg atcgacacct ttgacatgcc aatcagtcgc tttgaacgtg
    13021 cggcggcagt gaagctattc ctgaagatgt gccctaagcg tgacgcagac cacttcatcg
    13081 gcctgcttga ccgggtattt tggctggaaa tcgaccataa ggaaggtaag ccggacgcca
    13141 caggcaagaa gaagaccttt gcgaatatca agaaagatgg tatttcagtg gccctcaaag
    13201 acctgctgga tgataatgat aatgttatcg gacaagcccc ggtagcctgc ccgcctgcgc
    13261 cggataacat cttccaaatc ttcgaatggg atatgcccag caaggaagac tttgacgcgt
    13321 tgaagccgtg ggataaatca aagctgcggg caagtaagac cttcgcaggt tctgtgctac
    13381 agcagctcgt tggcgatggt gagaagaagg ccaacactaa tgacggtgca gctacaggtg
    13441 ccccgccaga tgagcaggaa ggtgaggaga agaaaataac cacacaggtt cctgacgaag
    13501 ttaaagttag tgaagacgac cttccgccgc tgtgatacct gagagaatta gggagcggca
    13561 ggccaaggcc gttcctcaat tccaccaaga ggagtctgtg gagctactgg aggtagacgc
    13621 agactcctta atctacaagg tggcggcaac gacgaagggg ctggaggcgg ctaagcgtaa
    13681 gctagtcaat gaagccctca cccttcactt tctggcgaat agccaaataa ccgcgctgca
    13741 tctaactcct aaacactgcc gaaaggcagg ccgctttaat gtgattgcgc agaagccgta
    13801 tcaaggaaac agagaccccg gattggatga ggaaggcaat cctaagccct ctaataaacc
    13861 ggagcttgtg gagcctctgc ggtacgttgt ggggcgtgag cagctgcacc taccccctga
    13921 gatagtggtg gtgttcaatg acgtgtacga ggctgatgat agcgttgtaa tggcctgcac
    13981 ctcagaccct aacagaatct tctacagtga agataaggat ttggattgtc taaagaacag
    14041 aaagttagac cagcattcct tgaaggttac tcccttagtg actggcttgg gatggttggc
    14101 gatgaaggag ttaagctcct cgaagaaagt aatcgggagg gggccaatct tcttctgggc
    14161 acagatgttg atgggcgaca cggcggacaa catcaagggg ataacccgag cgaatgggaa
    14221 gttatgtggg ccaactgcga ctttccagtt actgcggccg ttcctcgtga cagagagcga
    14281 ctgcttcagc ccggcctccg taattccgac tattactgaa gagcgtatcg cacggtacgt
    14341 tctgggtctc tataaggaga ctggccagaa tccatggcca gaggcgtggt tactgtggct
    14401 ataccgcaca gagacctaca acttccacgc ccacgctaag gcgctgggtt tacttgacga
    14461 gagtgagctg ggaatatggc taaagggtca aatgaagctc ccttggttta ccaagtaggg
    14521 cagcatgttg taatatacca gcaccttgag ctggaaggct acaacctgcg tgaatatccc
    14581 ggttacgaaa tcgggacagt acatacagtg accgcctatg ctggtggtca ttaccttctt
    14641 gacgatgcaa tcgctgtact tgcagatgaa attgtggagc acaaatatgc gtaatactat
    14701 tgacgtaaac ccaaaggttc gtgtttttct ggctgctgag ctgggggaca tcatcgcccg
    14761 tggcctgttt aaacaggtag gccaactgcg tacggagtat gtgcgtgcag gggaaggtca
    14821 ctctgttgtg ctggggcgcc agtccgaagc gattatctac gatacgcatc ttgatacgct
    14881 gtacgctgtt gaatcataca agggactcgc tatccgtagt gaaatcgccg atgtcgaaat
    14941 gctggacgct atccgcagct ttatgggtac tctggaggag ggcgaaggct tcgtgtatga
    15001 ccagcgcgtt actttgggtc aggaagaact gggcgactcc tatgtaagcg taccgaaagg
    15061 agttgaagtc aacgacggta cagacccgga tgcgtaagct aacccgagca caggccaagg
    15121 tactgtctca gaagatggtg cgggaatctc ccggctgtcc tctgtgtcag cgcccatggg
    15181 cgaccataat ggctgaggcg gaagccaaga aagctaagca ggcaccttat gtactcgacc
    15241 acgaccacgt tacagggcaa tgtcgaggtg ttctctgccg tggttgtaac ggcgcggaag
    15301 gtaaggtagc aaatgcggta gccgcatggg gtaaaaccgg gcaggattac gggcgtattc
    15361 tgggatggtt agagcgtatg gttgcgtacc tgcgccaacc tgcaacagat tacatatacc
    15421 ccacccacgt aatgaaggac gagcaggcac gctccgcagg taacgagcgc cgccgcgccg
    15481 ctaaggccaa agttacagaa cgccgccgcg caatagcggc taagaagggc acatgattaa
    15541 ggaaggtagc gtagtacgct tgaagactac tgtaaaccac tacccacagc taaagaaaac
    15601 ccacacctac ttagtgcgca gtattgaggg taacttcctc tatctgaagg gcaagctggc
    15661 gtcgttccgc gtggattact ttaatgaggt agaaaagaag catggctaaa atcagtctaa
    15721 ttaacctgtt ctctaagaca caacacatag cgctgctgag ccacttcaca gataacactg
    15781 tagcggcaaa ggcgtacaac atcgccaagg cgtacggctg tagtctggag gatgttgtca
    15841 acgagacgcc tgaccagttt gaggagttcg ccaactcatt gagcgcagac gaaaagatta
    15901 taagccgcca gctggttcgc tactggcgta acatctttat taaacacgaa ggtaaaaagg
    15961 gagcgacgaa cgccgaactt aaggaagcgc gtaagctcat cacgccttct ccaactgatg
    16021 atattggtgc tacatctgtg ccaaatgtgt gccgtcgcat catggttatt ggagaccttc
    16081 atgcgcctta cacacatgtg gatgctctcg ctttccttaa gcatgttcgt gacaattatg
    16141 ctccagatat ggtggtgcaa gtgggtgacg aaacagacgg ccacgccata agcttccacg
    16201 actcagaccc gaatctggac tctgcggggg tggagctgga gaaagccaag gtagtactgg
    16261 aggcgttaca tggtttgttt cccaacctgc tggtgtgtga ctccaatcac ggcagtctca
    16321 tttatcgccg cgctaagact cacggcctac cagttcaatt catcaagaag taccgagaca
    16381 tcttattccc acagcacggt gcaccgggtt ggtcatgggc cgacgcgtgg gttctcaata
    16441 cgccgcttgg taaggtacga ttccagcacc aagtgtcggg tgactttatg ctcaatgcca
    16501 gccatgagcg tacttcactg gttctcggtc atgagcatgg gagattcgag gtacaatacg
    16561 ccgcttccag cgccgcgctt tatttcggag cttacgcggg ctgtctcatt gacagtaaat
    16621 cgcttgcatt cgcctacggt aagttgcaca ggaagaaacc cattctcggc tgcatggtaa
    16681 taacagatgg ttctccgcag ctcatcccta tgctgcttaa ctctgaagga cgctgggtag
    16741 gtgcacaatg aaagtaattc tcctaaacgg gcctattggc tctggtaaag acactatcgg
    16801 tgcggccctg ttccgggcac tagtacaaag agggttacgc gtgcgtatgg cctcctttaa
    16861 agcagctatc tggaaagttc ttggaaggca ctttggttta accacggaac aggttaaaca
    16921 cctccagtgt gcgcacgaca accgtgtttt aaaagagcga ccgcaggctt tactgtacgg
    16981 acgcagcacc cgagaggcgc tgatttatat cagtgaggag gtggtaaaac caaactgcgg
    17041 tgtggattac ttcgggcggc aggttgccga ttacctccaa ggggatgagc ggtacgacga
    17101 ccccttcgac ttcgcaatca taacagacag cggcttcatt gaagagctgc aacctgtggc
    17161 acaccgatac tcctcctacg ttttccgcct tatgggcagg ggtactttcg agggggactc
    17221 tcgacgctac cttgagtggg cggagtgtgt cgaagcaggt gttctggcaa tgaaggacat
    17281 ccaccttgag gagggtcatc ctgagtacgc agttgatgaa atactgctga gcattaatta
    17341 aggagataca gtgacaccac tagaatcaca attggcgtgg gaagaaaagc accgtaagca
    17401 gggtcagttt aagttgcaga gccagatgga ctctgcgaaa gaatccggca gggttacgga
    17461 cacgccactc ggttcggtgg tgttgcgccg ctacctctta tggttgtctc gaaagatagc
    17521 ctacgacatc acagaggact tgggtaagcc ggggcggggt aaggcgtacg ccccgctctt
    17581 gcacgcactt aacccggacg tggtggcgct tatctcaatc agtgagctta tagggacgct
    17641 tgtgaacggg gagtcgcagg cgtcctccct aggcttcgca ataggccgca gcctgtacgg
    17701 ggagttggct ctagcgtcgt ttaaggacat gaattctaat ctgtatgagg tattggtagg
    17761 cgacctccag agtaagatga gtacagacct ccgacaccgc ctgacagtgt ttaggatgca
    17821 ggcacagcag aatggtataa cgctgccaga gtggtcacag acccagaagt tgcaggttgg
    17881 gatgtacata ttagggctta tgtcaactcc caatgaggac ggcattaagc tctgtgacat
    17941 cgacctacag caagtgggta agaagaccaa gtacatggtt gagctggact atcaggtgac
    18001 tagcctgatg gaaggcatag aacaggccgt acttgaccgg gcgggatttg cagccccttg
    18061 tctaatacca ccccaagaat ggacaggtga agagggcgta ggggggttct acggggattt
    18121 aaagatacgt gctgtgcggt tctttaaagg gacaagttac cagtggcagg ttatgaatga
    18181 cgaaggtcac gaccctactg ctacgctacg tatgctaaat aaacaccaga gcgtcccttg
    18241 gaaggtgaac caatacatat tggacgtact cacagggatg cggcagagtg gactctccat
    18301 caagaagaag gtggagttct catcggcgca ttccaagata cggccagagc gccctgcata
    18361 cctcgacgag gtggggcagg aaggcgttcc cgaggctcta caagagtctt tcaaggcttg
    18421 gaaagggtct atgagggact ggcacacaga agctcgtaga atagggcgtg tggagcttag
    18481 gttaaactta accatacaag ctgcccgtga ggtatcgcag ctgccggagt tctattatgt
    18541 gtatcaggtt gactatcgcg ggagaatgta cccggtatcg ggagcgctta acccacaagg
    18601 taacgacgta tcaaaagcgc tccttcattc tgcaagaggc gagcctgtgg attcggaaga
    18661 ggctctgtgg tggttccaac tgtccattgc cgcaaaatat ggaattgata agctgtctcc
    18721 agatgcttgt gtgcagtgga ctaaggacaa cactcacctt atcgttcagg ccgcgtctga
    18781 ccctctcagc agggatgcgt tctattggtg gtctggggcg gacaagccac tacaattcct
    18841 tgcagcctgt gacgaatatc gaaggtatct ggaagaccct atcggatttc aggcgcgtat
    18901 tgctgtggct atggatggaa gctgcaatgg cctccagaac tactccgcaa tggggcgtga
    18961 ccctgtgggc ggtgcagcaa ccaatcttat ccaaacggca gacggaatac ctaacgacat
    19021 ttacggggac gtggctaaag ccgcatggaa acgcctacag acggctgcac catgcgctat
    19081 tcggggagca tggcttcagc agggttttga gcgtagtctg actaagaaac ctgtaatgac
    19141 gcaggtatac ggctccacct ttggtacttg cagaaagtct ataatggagt actgctacga
    19201 cagggatatc tttaagggtc aggagtatga ccacgcagag tacgccgcta agctggtgtg
    19261 ggacggtatt ggggacgttg tggtgtgggc caagaaggct atggactggt tacgttcatc
    19321 tgccgggcta atccttaagg agggtgcgga ctacataaca tggaggactc gcactggtta
    19381 tagggtggtt caggtttatg atatgcacga tatgattcag gtgcatgccc acatcgggaa
    19441 gcatgtccgc ctgaaggtgc ctaactccga taaacctacc gggccagata aacggaggca
    19501 caggaacgca ttcccgccga acttcataca cagcgtagac ggcagccaca tgacaataac
    19561 aacctgcgac atggaagacc gcgtaccggg atgcttcttg cacttcgtac atgacgactt
    19621 cggagcgctt ccaaagcatg cggctgtact ggctaagtcg atacggcatt cattcattga
    19681 tttacataca ggatattctc tggatgatat cgtgagtgag tacccatttc ttaacccacc
    19741 tccatctaaa ggcgacttag atattaatga agtattaaac agtattaact tctttagata
    19801 atacataagt tattatataa agatactctg tagttactct gtccttatag gggtgccaat
    19861 acagattatt taattcggca cccctataac aataaagcga ggttactgtg agtaaagagc
    19921 aagatgttaa ggtacttcat cggctatcac ctgaagcgta tcgccaattg gaacagaagc
    19981 tgccacaacc tgccactccg gccgatggca cacaggcggc atacaatttg ggtatccagt
    20041 acgtcctaaa ggttctgcgt gacggtttcg tagcatgatt agaacatcgc ggttagtaca
    20101 ggccgggcat tgtgtatccg caaacatatt tgacctagtg tgcgaccact actacacgga
    20161 caccagagcg accctgtggg gttctttggg gcaatatgag acggcagtaa acaccgtatt
    20221 catagagccg cacaaccgtg ctgaggggtt ccttcacaca gattcaggtt tcaccatggg
    20281 tgcggtaata tacaatcggg tgctggatat tcattacggt ctcgtagcaa agcccatcac
    20341 cgttatgctc cattcacagt accggggaga cgttggtgta ctacgagagt tttctaaagt
    20401 cctaaaagat actgtccagc tactcggcac ccaatactat gaggtggctc agcacatatc
    20461 tggggacaca caaaagttca ggactaaacg aaatgggtgg attcagcaag gtatttagcg
    20521 gcattggtaa aactatcagt aaggggattg gggctatcac aggtacaaac gcggcacgaa
    20581 aagcggctga gcagcaggca caacaactgc gtgcacagca gcagcaggag gcacagttag
    20641 cagctgccag cgcggctgat tctgctatcc aagcgcagac caagcaatct actctggaga
    20701 ctcaagcaca gctcgaccgt gcctcggagg aagcagcagc ggcgcagcga aaggcgtcgg
    20761 aggacaatga ctcctctgtc tctgtggact taggtggctc cgttactgag tctgattctg
    20821 cgggtaaccg tgttaatgtc cgcgatagct tcatgtccga taatcgccgt caaggtgcgg
    20881 gcattcgctt gtaaggggag ttatgggaaa gcatacagct aaaggccgct gggaagagct
    20941 agcggctaag cgtacgggcc taaccttccg ctgtgagcgc tacgccaacc tgaccctgcc
    21001 ctatgtatgc ccagaggatg ggtacgacga agggcaggag cagctgagtc agtcgctaaa
    21061 cagcataggt gcgcaggcgg ttaacaacct gatgaataag atggtgctgg caatgtttgc
    21121 accctctcgt ccattcatgc ggttagacct gcctgcggaa gagatggctg cgataatgaa
    21181 tgggcttaat ctaactgaag cagagtttag agaagagctg gccattatgg agcgggagat
    21241 ggttaagcat ctggacggta caggtgcacg cccaaaactg ttcgacctct tcgcacacct
    21301 gataatcaca ggtaactgct tgcgattaac ggaagatgat accatacgca tcatcggagt
    21361 taaggatttt gtgtcccgtc gaaatattaa aggcgaggtc attgagattc tgatgcggga
    21421 gtgtgttacc agagatgagc ttccagaaga cctacatcaa ttctgtcggt ctggggagga
    21481 tgtggcggtt aattacttcc gatggtggaa gtgggacggc aaggtattca aggaaactca
    21541 gtacatcgac gatgttcgaa ttgagcttac taaatacaat ggccagtaca agcgtacgga
    21601 catgcctgca cagcaccacg tatggcgtct gcccgataag cgccactatg gtatcgggca
    21661 cgtagaagac ttcataggtg attttgaagg cttaaacgac ctgacagagg cggaagtcaa
    21721 tggggcgatt ctggcctcag agttccgctg gctggttaac cccggaggca tgactcgacc
    21781 cgaggacttc aagacctctg taaatggcga agcaataccg ggcgtgtctg gggatattga
    21841 gctggtgaat gcggcagctg ttgggcctgc actcgcagta gtatctgcct ccgctgacaa
    21901 gtacattcgg cgtattggtg cagggttcct tctgtcgggt gcagtgcagc gcgatgcaga
    21961 gcgcgtaaca gcggaggaaa tccgcatgtt ggcaagtgag ctggagacag ggttaggggg
    22021 tatctacagc cgcttagcga ttgacctaca gctgccgata gcatactggc tgatgaagaa
    22081 ggtaggtaac ggcatgttct ccgggagtga cttcaccccg actatcgtta ctggactgga
    22141 cgcgctgtca cgaaacggtg acttagaggc aatgcaactg ttcctaaacg acgtggtagg
    22201 aatcacaacc atgccgccgc aggttctaca gtatcttaaa cttgacagca tattctctgc
    22261 actggcagcg ggacgtggtt tgcggtcttc tgacttcatc aataagcagg atgtggtgga
    22321 cacacgtaac caagatgcac tcatggcgca acagcagcgg gaaaccgata tgtatgcgac
    22381 taaaactgag cttgataaac aataaggtaa ttatatgtta tttatgaata ttgcactgaa
    22441 gtacggtcgt gtctttatgg aagaagcccc tgcggatggc ggtgcaggag gtggtggggt
    22501 tactgacggg gccgctgcgg cagctgccgc cgaagcggag gcggcaaatg ctaagccaga
    22561 gggtgatggc aaaggtgcta ttacggaacc gcctgccaaa tcaccgggtg ctgctgaaga
    22621 taatggtatg caggcgtaca ttgaccagca tcagacagac aaccctgcac tgagtctggc
    22681 tctgggattc ctgcgtgacg ctggaattag cccaaccgac cctgcattta caaaagcaga
    22741 ggtggatggt gatttcacac tgctgaaggc tatgttagcc actaagtccc tgccgggcac
    22801 agaggcgatg gtagctattc tggaaaagac agtagctgac caccacgccg cagctgaggc
    22861 acaggaggcc aagactacag agctggtagg cagcatactc ggtgaaaata aggacaccat
    22921 ccttgattgg gtgcgtgaga atgcagagac agatgagaag gagggaatca acgagctatt
    22981 agcggcaggt ggtatttatg cccgtgctgc tgctgttttg atgcgggatg cttacattaa
    23041 tgcagggcag acagtgtccg ctaagtccgc agtatccaaa ggtcaggtgg cagcggcagg
    23101 agatagtacc ccactgtctg cgcgggatta tgcgcagaag gtgcaggagc tttccaaaga
    23161 gctgcgagga gacccacgta actctccgca gtatgcacaa ctgacccgcc gtcgtgaaat
    23221 gggtcgctct cgcggtctat gatttgaatt ggcaccccta taacaataga acgtccaacg
    23281 ggcctttccc ggccctaatc ttgtaaacta aggaatatcg aatatgtcta tttttgatgg
    23341 cgctaccgct tcttttgatg taactcgtcc taaccaacgt cacggtgcgg gtgaccctct
    23401 ggctgatgta accgagcagt ttactggcaa tgtggaaggc accatcaagc gccgctccat
    23461 catggctgga tttgtacctg ttcgttctgt acgtggcacg gcggtaatct ccaatcgtgg
    23521 tatttctaaa gcgaagctgc aaaagattca ggcaggtgtt acgccagctc catccaccca
    23581 gccgaacacc tccaaaatct tcctgcgtat cgatacggta atcatcgcac gtaacgcaga
    23641 gcctctgctg gatgaattcc aagtcgatta tgactatcag ggtgaagtgg ctcgcgaaca
    23701 gggtcaggaa atctccaaca tgtacgatga gacgttcttc atcgttgcgg ctaaagcggc
    23761 aatggctacc agctccccgt atggcactgc tactcagatg ccgggtcact ctggtggtaa
    23821 caccgttacg ttggcgtctg ctactgacta tcgcgaccct gctaagctgt acacggcaat
    23881 cgcaggtctg gtagagaagt tcttggagaa ggacgtacgt cctaacgaag aggacttcat
    23941 tctggttgtt ccacctgctg cgttcactgc actgatgcag gcggagtaca ttgtcaacgg
    24001 tgaatacgtt accagcgcag gtgacaagct gaacaccagc tttatgttcc acgctttcgg
    24061 cgtccctgta atcaccagca acaacgcagt attcggtaag aacatcaccg aacacctgct
    24121 gagcaatgat tccaacgacg acgcttacga cggtgacttc accaaagtaa tcgcgcagat
    24181 gttctctccg cgtgctctga tggcaggctc taccatccca ctgacctcca aaatcttctt
    24241 cgatgacctg tctaaactgt ggttcatcga tagctggttg gcgttcggtg tgacggttaa
    24301 ccgtccagag tacgcaggtg ctctgctgct tccataatag agtagcccgc tacggcgggc
    24361 ctctttctat agcctccatg gtgggtgcta tataaagagg atggcttatg gctataactg
    24421 aattagatgt tgtaaacgcc tgcctcgcca ccctagggga aataccctta gtggagttgc
    24481 aggacgacca cccactcgta gcagcagccc ggcagaatat gaaagaatct attattgctg
    24541 agatgcacag acagtggtgg tttaatactg accgaattac gcttaaggcg gctgcggact
    24601 ctggatttgt gtatgttccc tcagacgcca tcgcggttga cgtatatggt cactctgggc
    24661 tgactatgag aggtaggcgt ctttacgact ccctaaatag cacctacgag ctgtctggga
    24721 cattctacgc agtagtggtc agggaattac cattcaccga ccttccggtt accgctcagc
    24781 ttctggtaca gcatgccacc gtacttagat tccaaattaa ctacgatgcg gatgaggcga
    24841 agactatgaa gcagagtgct ctctatgaca ggcaataccg cctgctaaac gcggagcata
    24901 cccggcaggt ttctctaaac gggttacaga caccttccgt tatgacccgt aggttattcg
    24961 caggggcgta ccctcgcaga agaggcggta tacctacaag ataagaggac acacaatggc
    25021 ccgagttggt ggcagttatg aatcagtagt acggggcgta tccgagcaag ctccgcagga
    25081 caggcgctcg ggccaaatgt gggaacaggt caacatgata tctgaccctg tgcgaggcct
    25141 atcgcgtcgt aagggttcgc agtaccagaa tgcccagcgt atactcggaa ctgatgtaag
    25201 tgagctgcaa gttatggacg acacacctac tatggttgtt caggacttca cggtaaacgg
    25261 tgtggattac gatttaatat actccaaaac aagaaggacg acactcgggc caatgtattg
    25321 ctatgacaag accaataaga ccttcctgcc cataacaggc acaggtgtta tctgggatgc
    25381 tctggtggct aacggtgtat ctggactgac taacatcgga agattcctgt ttattgcagc
    25441 tcacggatac tacccaacct acacgaccac acaggttata gaggaggact ctgctgctaa
    25501 gcggataacc ctgtgggtgc gtaatgggga ctacaaccgg aattacagat tcaggtacac
    25561 cgacacatct ggtgtaacac gcacagcgtc atacacaacc ccatctgcga cgtacgcggg
    25621 tgtgctggat acttcacagg ttccagtacc tactatcgat gtgtcggaca accctgacgc
    25681 agataccata aaccgaagac ttgctaagtt taactctgaa atgagtgcat acaacaagca
    25741 ggtagctgac ataacgaaca catataacat ggccgttacg gcatgggtgc gctcgtcatc
    25801 agcggctata caaccttcag tagtcgccac cgagttagcc tctgtaatac aggcagaaac
    25861 aggtggaaca cttcatgttg agggtactta tatccacatc gactacgatg cgaatatacg
    25921 tgcaggtaca gctgttgatg gtggggataa tacctaccta cgtgctgttg tatcctccac
    25981 tgatgaccca gcgcagttaa caccacaagc gtggtatgga aaggtaatcc gggttaagtc
    26041 aacaacatcc cagagcacca acccgtacta cgtcagggca gagccgcaga acgcaggaga
    26101 tgcttctgtg tatcaatatg gctctgtaac gtggcgggag tgtccgggtg tggagactac
    26161 acctacatca gcgttcgcat tcgccacggt gtcggggggt gtcctctatg tgggttcctc
    26221 acctgcggag ctgaatacac tgaccgggcg tacggatacc cctaccttct ataaatcctc
    26281 tgttggggat ttggttacga gtccactccc tgcgttcttg aataaccgcc agatagacta
    26341 ccttggaaac ttccaagacc gtcttttagt gggatgcggc tccacgatat tcgccagtcg
    26401 tccgggtagt tacctgaact ggttccgggc ctccgtattg gttgtaaagg ataacgaccc
    26461 tgttgagatg tatgctctgg gttcggagga tgatacgatt gtatgggatg ccagctttga
    26521 caggaaccat gtgatgttcg gcaggaagta ccagtatatg ctgccgggca gggctatgtt
    26581 atccccatct aaccctacaa tccagataat gagccgtatc gaagatgctg taagggcgca
    26641 gcctcagtcg tcaggtaact tcgttttcta tgcgaaggat acccagacta agggttcctt
    26701 gcaccagata cagataggtg ctacggcgga ctctgcggaa tcctacgagt gttcacagca
    26761 gctggacaaa tacctagagg gtaagcctgt acagatactg tgtgaccaat cacccttcaa
    26821 tatccttgtt cgcactcgca gcaagtttaa tgggttctat gtatacacct accttgattc
    26881 gatgcagggt ggtgagcggt tgtttgacag ctggtcgaag tgggaatggg atgagaagct
    26941 ggggagctgt gtaggtgtcc agaagtttga aggtgagctt cttgtttata ctgtccgggt
    27001 taactctaca ggtggttggt tggtctgcga taagttcaca tttgatacgg atactacaac
    27061 cgtacctatg ctggactcat ggcgctccta cactacacaa gaggagttcc ctctttggtg
    27121 ggattcctcc ttggaggata acgcggcagt ggcgtaccgg agcactcatg aatacttcct
    27181 tctgggttcg gactataagt ctctggatgc gaacataccg gagtggcggg aggatgtctc
    27241 ccaccttgtt gtagggacaa aattcccagc ctacttcgcc ccaaccagtc cgtatattcg
    27301 ggataggaga gaccgggcag ttattactgg ccgtcttact gtaggcgcaa tgaccctatc
    27361 cgtctccgac acggggggat tggagggtac tatgcaattg ccggacaggt ctgtacaaat
    27421 ggcttccttt aatgggcggc tattaagcag acagtcaaac agggcaggtg tgtctccact
    27481 agtggacact acggttagag ttcccatcca tagagagata cgggagttta aactctacgt
    27541 gtctgccctt acgtggttgc cgctcactgt aacaggtata gagtggattg gacaatggtt
    27601 cagcaacgtt aagagggttt aattatgtgg gcacaaatag ccatggctgc ggtgaacacg
    27661 ctagaaggtt gggctaatag caaatctaat cgggaacttg ccagcgctca gtatgagtac
    27721 gataggtctg cggcctccaa ccgggggctt gcaaacgcct ctcagaatat gatgagcatg
    27781 gcagacgcga acgttaaccg ctataagcag tggaggcaga acaagctgga gcaggacgcc
    27841 ttcggaaagg catggagcca gcagggttat aactccgcca aaactatgga cgccctcaat
    27901 agcagggcat tcgagcagcg actgtccgca gcaggtaacc tcggaagcat ggttgcctcc
    27961 gctgcggctg ctggggtagg tggtgcctcc gtttcgcaga acatgcaggt agaggaattg
    28021 cgacaagccc ggcagaatga tgcgctggag cagtccaaag tagatgcgca gtatgcagac
    28081 aatgagcaac gtctcgcgtt aattgataat agtacccgag ggattagctt tgaccctgtg
    28141 ttcgcaggta tgaactatca agcggtcgat atgactgtag ataccagctg gaaacacaag
    28201 tactccatgg gcaaggctgc tatggatgga tataacgggt tcacgggtaa catgaataat
    28261 cttaacgtag atgcctctag cttcaccagt aagcaagaat caaagggtgc taccgggttc
    28321 ggtggcgctt ccacgatgtt ctcttggttt ggtgggacag gtaaatcagg ggcgggtgct
    28381 actcgcgtat aaggggtcag tatggcagaa ggttctttaa tacctacagt ggctaactcc
    28441 gcgattgagc ggcctacgcc aatacaaatc agcacaccgc tgtcagtaag aacagcggca
    28501 tctggcgcag cgcctacgca ggcaacttat ggacaggctg cgagtaactc cgcagcaggt
    28561 caggctgcga tagctgaggc taaccagaat aacatccgtg ctatgtctgc gttttcgggg
    28621 agcgtgcaga atcgactcaa gaagatgcag gaggataact tcgcagaagg gtacttgcgg
    28681 tttatgcagg gccagtctat ggaggatata cagaaggata atcccttcaa aggaatattc
    28741 ggggatggtg gcgctgtcct aggtgcccgt gcagcgcaac aggagagtac ttcagctgcc
    28801 ctcctcgctt gggttaacga taataggggt gacctttccc agatgagtgt agatgcccag
    28861 cgaaaggctg tggcagacta cgcaggtact ctgggaaaca caggtagccc tgaatccgac
    28921 gctatgattg ctcagggtgc gatgaagcaa ttcccggcca tcatggacaa cctgactcgc
    28981 atgagtgagg cggagaatca gcgtaaagcc gcgatagctc aagcagatac actggagacc
    29041 cacgcacagg gtcttgcgta tgctgctaag caggttgcta caggtcagat ggcacaggag
    29101 cactatgacc tatttgaagc tgaggcgatg cgggctgctg caccgcttcc cggacagtcc
    29161 ttggaaagct accgggcaac catgcaaggt aatttgcgga gtctggtgaa gcatggtcag
    29221 tttgagctgg ctaacacaat gcgggctaaa gtactcgacc ctatgctcac tcctgaagag
    29281 cgtatggagt tggatgagca aatgaagcag tcaaatgcgt catggcttct ggagaatccg
    29341 gttagtgcgg actttacaga attctcttcc actttaccta tgcaaattca agcagggaga
    29401 tactcctccg aagcgcagct ggcagcggac atcgaccgat ttaatgtgga ctataaagtg
    29461 cagacgggtt ccatgtctcc ctttatggac aacaaggcga aggcggatgc ccttggcagg
    29521 tatcaggctt ggcgtctaca ggaagatgag aaggcggcta aggtaaatag caagctgcaa
    29581 gatgagaaca ccaagcgcac tatctggcta cagggattcg cgcacggctc accttctact
    29641 atgtccgcct ctgggttgga tagtcgccag aaggctgctt ttgaggcaca ggaaactcag
    29701 aagttcttcg atgagccggg tactcagtct gctaataact taggcaagct ggccgtgaat
    29761 gggtacactg tagctcctgt taaagagaag ctatccagtg tattgggatt gttaaagggt
    29821 ggtggtattc caaagacgga agacctgata aagctacaaa catcattcct gaagttcaag
    29881 tccacatcct acggaatggg tgctgctgaa gcatacttcg gcgacgacct cccgttgatg
    29941 ctggagatgg agaacatgga catgtccaag agggagaatc aacagtattt gcgagagcgt
    30001 gcgcttcagg gtacttctgc gcttacacct actcaggaaa cggttaagac cgcgaatgac
    30061 ttggtggaag accagtttaa gccggggtgg tggtctcgca cttttggtga ttcccaagct
    30121 attggaattg gccttgagac ttcattaaag caggatatga agacgcagac ggcgaacgtc
    30181 atggctcagt atccgaacat gcaggaagag gatgtcctca agatggcagc tcagcgtgtg
    30241 cgtaaaggaa catctgtagt ggggaacatg ttggttacag gtacaggtag tcaacagctc
    30301 tttgggttaa ttaacagcaa ccttgatgtt aaggtgcaat caccatcaga ccctcgtctg
    30361 aacggtgtta taaacaacgc tgtacgtgct aaggttaact ccaagttcgg cttcaatgtt
    30421 gcttcagtcc atgcattccc aaacgggact atgtacgtta cagtgacccg cgatgacggc
    30481 aacactcaga acgtattagt atccgcagaa gaagcggcga gactggtcaa tgagaaggcc
    30541 aaggcatcta cagcattcga taagacaatc cgagagggta cacgttacga cgcctacggc
    30601 acatcgccgg ggactcctga cgcctctgaa tgataggtac agagatgaca ttcaaagtag
    30661 acttgacgaa gcaaactgag tatgacgaac tgctccgaca aggggagttg aaagagggtc
    30721 taccggatgg tgctcttaaa ctcgtcatga tgattgagaa tcgaaataac ccaaacccta
    30781 cagcagtgtc tccaatgggt gcgcagggat tgatgcaaat tatgccagcg aaccagaaga
    30841 cactgggtgt tacagaccct aacgatcctg cccagagtat cagcgcagca gcagccctta
    30901 tgggggacgc ctatcgcaga tacgatggta acatcggggc agccatagca gactacaacg
    30961 gaggcccacg ggccgctgag cgctacatca agggtgaggc aatgcacccg gagaccaccg
    31021 attacctgcg gttcgcacag gactacataa acggcaaggc ttccacttac gggaatacta
    31081 tcgtcgatgc aggtggtata caagcgaaag gggtagctcc ctcggatgca ttccaagggg
    31141 atgaaggttc acttaccgac tacatcacag gcctcaatga agaagatgag cgtaagttac
    31201 aggaagaggc taagctgtat gacttgtccg tgaaggactc catcagcatg ggctttgcta
    31261 gtactgtgac aaatgctctc tttaacgtgg caggccgcga agaggactca aactttgttc
    31321 tttctgattc tgactatagc aatattgcta ctaagttccc gcagggattg gcggcagggc
    31381 aagaagcacg catacgcaac agtagaagcg cttcagattt ggctaacaac attgacagga
    31441 tatctcaaga gaatgatttc tcgtcgcgta tgcagcatca aacgggtatt gcggtggctg
    31501 gccattacgc tgcactgttt ggcgctggga tggctgaccc tgttgctcta cctctcggaa
    31561 ccttcggggc tgctggtcgg ctcgttcgtg gaggcggtgt tgtcgcttct tctggtcgca
    31621 tggctatgga gggtgctgct ggcgcgggta tttcctctct cgcagtacag caggcggaca
    31681 aagggcacgt ctcatcggaa gagctgatga ttaacttggg ggcaggtgcc atgtttggtg
    31741 ctggccttgg tgcattagca ggccgctccg acgtccccgg taaagtggcc atggaagagg
    31801 agttaatgcg taccatgcag ggccgggtag acggctctcc tgagtattct ccacgtttag
    31861 tggatacagg ctccgacggc cttgctgtta acttcaatga agctcgggtg acgtccacag
    31921 gctccgcagg tgagattgtt ggtgctggcc ctacttcagt tattgctgct gctaattcat
    31981 gggacgaatc cgctacagca gcagtgcagg ctgttcgtga gcgtcgccag tcttggtacg
    32041 gctctgacct tcgtaaaaag ctgtcgggct gggcagactc tgaaggcgtg cgtctggcaa
    32101 acagcgagtc taaagtagct cggtgggtag gctccatgtg ggcaggtgat gctgcgggcc
    32161 ttggtaaaca gtctgcacga aatgtggctg tgataaagga gcagaacaaa gacctgctta
    32221 actttgagtt tatccctgct gtgcgggatg cattcgaaag tagtctggac acaggtgcta
    32281 agctgcgcta cggtgcgggt atggcagact ctgagcaagc cacatggagc cgggaagttc
    32341 agttggagcg cttccgtcac cgcatgtacc gcgtatctaa tgaaggtagc tctaaggggt
    32401 acgtttccga ggcacctgca catgtacaga gaggggcagc tgcccttgat tccctgtacg
    32461 ctaagtctaa gcagatgcac ctcgcagcag atacggaaca tgctgcccag cttaagacaa
    32521 tggacagcgt tgggtacatt gaacaacgtc ccgactatat caagattaac aaggctgacc
    32581 ctgagactcg ggaggcattc ctttccatgg tgaaggatga ctaccgtgcg gaggccactg
    32641 ctaaagttaa tctaataagg aagggtaggg aagagtgggt acttaatcag accgcgaagg
    32701 ttcacgctga ggcaacagcg gcaaatgcgg gtggcaagcc tcgctactcc gcagagcagc
    32761 agcagttcct aagagacccc ggcgcgcact tcgataagta tgtagacgag ttgtccagta
    32821 agattcaccg tgagatggaa gtgcgtgcat cccactggtg ggagaatgcg ctgcgtgacc
    32881 ctgaagcacg ctaccagaat agtgaagcca gcttaatcac actggcccgc gaaatgtctg
    32941 gtgagtggtt cacagggcgg gtggtggatg aggagcttgt taactcgttc cagaagaccc
    33001 tgacagagcg ttgggcggat acatcccgac gtgaacttaa catgctcaac aaccggattg
    33061 taaacggcaa tgagctgtac cttctggaca tgttccagca tgatgtattc agtgcaaccg
    33121 tgaacaccat caacgatacc tctgcgcggg tagccttcgc caagctgggg tggaagactg
    33181 agcaggatat cgcagacacg ctcagcgcac tggcacactc cggcgctaca cctactgagc
    33241 agaacgcagc aaaagccata tccgaccagt tgctcaacag gggaggtagt tatgataata
    33301 accccctgat gcagacaatg agtaacctaa cgcactcctc tatgatgggt aagttgggcc
    33361 tcaacgttct ggcagaccta ccaaccgcca taagcaattt aggtgtcggt ggtatgatgg
    33421 acgccctagg cactatgggt aagcatgcca tagacgggac gctattcgtt aagaacggac
    33481 gcctaaccaa gctgggtagt gacttggatt tcatgaccag aggtatgatg ggacatgact
    33541 accaactgca tatgccacgg ccaactaacg ccgacgggtt tgctatggaa gctggtggca
    33601 cactactgcg cgtttctcag cgtgcagcta acgcgactaa ccacctgtcc ggtgctaaca
    33661 tcatttccaa gtggattggg gagggtgtaa ctcaggctac taaccgaagg ctacacaagg
    33721 cactccgtac tggtaagggt attagcgaat cgcgattggc agatatcggt attcacggta
    33781 aaactgcgga gcgtatccag aagcagttct cagagcattc cacatccaag gactttgggt
    33841 tggataagtg gactgacccg ctggcccgtg aggagcttat cagcgctgca tggcgtttga
    33901 accagcaggg aagtctggcg cgggactctg cgggtagcct ccctgagtgg acgcgtaata
    33961 acgtattggg tgttcttctg agtaaattcc gtgcaatcgg gattaaggca caggagcgca
    34021 ttctggtgcg taaccttaca ctggctgatg gcaacatggt agcaatgatg acagcaggtc
    34081 tggcatgggc taccttccta gcgtatgcac gtatccacgc agatgcagca gtaaataagg
    34141 acgggcgtaa agttctgaaa gagagactta ccccaattgg catggcagac atggtaacac
    34201 ggatggcgtc tgtgctgggt ggctcgtccg aggtaactaa cctactacag ctgatgacag
    34261 gtggtgctgt gcatggaagt gacaccccac taaccggggc agtgcaggtt cttcctaact
    34321 tcattggtaa ggtaggtgaa gccgccacag gaaacgcaga gtggtcagat gcagccgggg
    34381 caggtattca gctacttccc ggcgcaaaca cataccagat gttgttgctt aaaaaggcta
    34441 ttcaagagtg ataccaaggt gccaagttga attggcaccc ctataacaga taaacgaggt
    34501 aacagggcat atggccgaca ttacacagca gtggtttttg gatgcaagcg ttgggttgaa
    34561 ctttaacact atgcacatat gggacggcga caacgacgca aaccgggtgt atgagcttaa
    34621 cttctcaggc gggtacatct accgcacaga tgtgaaagca ttcatggtag acaacgcgac
    34681 gcaggtacgc actgaccttg acgttacttt cattggtgac aacactgtga cgctgagcgc
    34741 tgctgttcct ctggatagca aggttactat cttccgggac actaataaag tcctgccgct
    34801 ggcgcagttc acagacggag ctatcatcac ggcaggtaat cttgaccgaa acgctaagca
    34861 ggctgttttt gcttctgcgg agatggttga ccgttttgag tcagttgggc ctatcgttgg
    34921 tgacgcgatt tctattgcac aggaggcgaa ggatatcgcg gaggaagctc tggaaaactc
    34981 ccagaattca ggtggagagg caaatacgga agcgttacgc gttgcaacag aggcgcgaac
    35041 tattgcacag gcgagtaaca acaccgccaa ctctgcatta acaacatcca acaacgccat
    35101 gaacaccgcc aacctcgcgt taatagaggc aggtactgcg gcctccgctg tgtctaatca
    35161 actggcaggt atctacgggt tctcccatgt aggtggttca cagtcggtta gaatgacact
    35221 ggcgcaggct aaggcgtaca caggattcac tgagggtctc cgtgtattcg taacagacct
    35281 cggattcacc tacaagttca cagcgtctcg taatatcgta ccgggacact caatctctgc
    35341 tgctgttctt gatgacgaag ttcacaagat ggttagcgca ggaggtatgc tggagtttga
    35401 tgactacggc agactctctc agattgagtc ccagaactac tcggcatacc tcgctaaagt
    35461 gcgcacaaat gcggctattg gtctggtgtg ttatggtgat agtattacgt gggggcagcg
    35521 ccctgatggc ggacagttcc caaataacta ccccgctcag attgtaagca ccatgtcttc
    35581 ccgtactcag tcttcatgga cagtcgccaa catggcttct ccgggagaca ctgcactggt
    35641 aaattatcga cgcaccatgg cagatgggca gattggggac gtgtccacta ttatgctcgg
    35701 tgttaatgac atcaagactg ccacgaataa cgggaacaca cctgaaggta tcgtgggaag
    35761 caccttgtat ggcgttaaga actacgctct tgtcatgcgt aagtttgtag cgcgggagtt
    35821 actgcgaggt cgctgtgtgt tggtgcttgg aactacgcaa tgggtaggtg gggctaacct
    35881 gtcacctttg ggtggttata ttgagtgtta cctgtcggat gcctacgacg gagcggcccg
    35941 tacggttgca gagcagtttg ggtgtatgtt tgtggacacc atgcaggatg taatcaagca
    36001 gtttggtatc agcgaatctt gtcacgacgg ggtgcatctt cgtgaggact tcctgccgat
    36061 tattggcaag cggtttgcgg cggtgttctt acatcaggac tacaagaatc catgcaagct
    36121 gaagtctggg gatgtattta tccctaacta cttcttcaat ccggtgtcct ctaaccgaac
    36181 tatccagcgt aacacattca caaacggctc ttcccctcca ctcggtggtg gtgtactcgc
    36241 acccgaggcg gtaggtgtta tgttgcccaa catggcagca ggtggtagtg ttacgttcgc
    36301 tttctatgtg gacacagaca gtctggtaat ctacccgacg ttaaacgcag attcggcata
    36361 ctccttcgac ctgattctgg acgatggcgc aacacagccg gactaccctt cagacgtcga
    36421 gattatcccg gtgcttcgtg accgtcagta cattgtatct gggcgctccg tgagcggttc
    36481 tactaagaag agccgcacaa ctgagaagta ctcggttaac cgggtcaacg gctgctacat
    36541 gcacgtaacc acccgagggt ggcacacact tactttcgct atgggtgcca acgcaggtga
    36601 cgtcgctgtt gaaggtctgg tctgcgacag ctggtctaac gtcaagaaca atgatgtgtt
    36661 cggaggtgta tctggtgctg tttactacaa ggacgctgta gcagaggtta caggtttcct
    36721 gactactgca gtacaggtgg ccactggtgt atacgacgtt agcatgagta acctcgtacc
    36781 ggagaactac cgagtacacg tagagtgtac tgaagatgtg gactacgtgc agtggcggtt
    36841 aatcttcaag gcggaaggtg gattccggtt gcacttctac gataaagaca acgtgttggt
    36901 agacccaacg tcattcaggg ccactgttat cggaggccgc taatataaga ggctcatatg
    36961 tggctggtgg acaaaaccac cagtaaggta gccgagacca tagcgccccc tgctatggta
    37021 tctgggctta ctctgctggg tgttagtttg caggattggg tgtacatact gacgattgtg
    37081 tatttactcg tcatgatttc taagacactg tataccacag tgcgtgattg gtggagtggt
    37141 agaaaagatg gatagagaag aagaattcga agacgaactg gatgcagatg cacagttaga
    37201 gcgggaggct aagctcgtag cctttaaggc gcttcttgcg agtatggata acgaagacct
    37261 tgccaagctc ctgttgaata agtctctaat caagctggct gttctcttag aagaggacat
    37321 ggctaccgca gcggacttca acgtaatccg ggctatcctt aaggataaca agattggcat
    37381 cgtgcctaca cgtacaaatg ccatgggcgc tctcaaggct cagcttgata agcggtctaa
    37441 ggagaatcag tccagtaagg gcgtaattcc ggtggatgag ttagacaagg tagacttgga
    37501 cgacttcgta cagaggcatt aatggaaata ccttataacg tactgttaga cccagatgag
    37561 gccttagcgg ccaaactgga ggaggagggc aatgccctcc catacctatc cgatgaggac
    37621 ttcgcagcct tgcctgattt ggagaaagag cggcgtgtgc gtatggagca gatagtagcc
    37681 cttcgcattc actactcaga cttcaaagta ttcctcacag acgttatggt cgaactcggc
    37741 tttagcgtct caaagattca ggctgatatc gctgacttta tggtcaacgg tggtcagtac
    37801 atcatgattg aagcgcagcg ctcacaggcc aagacgacta tcgcagccgc cttctgtgtg
    37861 tggcagctta tcatggacac acgccaccgt gttctgatta tctccgcagg tggtagtcag
    37921 gcatccgata tcagtacgtt ggtaatccgt atcatcatga atatggatgt gctggagtgt
    37981 atgcgcccgg ataagtccaa gggtgaccgt gtatccgttg agaagttcga cctacactac
    38041 tcgctgcgta aactggacaa gtccgcttcg gttagctgct gtggtatcac tgcgaacttg
    38101 cagggccgtc gagcagatac ccttcttgct gatgacatag agtcacagaa gaactcctta
    38161 acggccttga tgcgtgagca gctactcgct aagtctctgg acttcacatc aatcaaccaa
    38221 tctggccgta tcatttatct aggtactccc cagagcagtg actcaatcta caacaccttg
    38281 ccgggacgtg gctataacgt gcgcatctgg ccgggtcggt tccctacgtt ggagcagctc
    38341 ccctactacg gagagcatct ggcacctctg ttgcgcagga tacttacaca gtatccccaa
    38401 gtaacatgtg gcggtggtct tgatggtctt cagggtgttc ctattgaacc gggtttcctc
    38461 ggtgaggttg tactccagaa gaaagaacgt gaccaagggc cagcatggtt ccagttacag
    38521 cacatgctca acacaaagct gatggacgct gagcggtatc cgcttaagac ggataactgc
    38581 atcgtaatgc ccatccggcc cggtgatgag cttccactgg aagttaagag aggttatgaa
    38641 taccgtgagt accaaattga aggaaaatcg tatcgattcg ctaagcctca cacttattcc
    38701 acagaacttg ccaagcctac gggaatcgtc ttctacgtcg accccgcagg tggtggtaaa
    38761 ggaaaaggta caagaggtgg tgacgaaacc gggtgggcgt gtaccgcgtt cctaaacggt
    38821 aatatcttcg tactcggtta cgggggtatt aagggaggtt acgaaggact ccagatgcag
    38881 cagctggccg accttgttct gaaatacaag cccaatgtgg ttaagattga gatgaacttt
    38941 ggttacggtg cgctgcgtgc agtattcctt cctatcctcc gagaggtcta cccagactgc
    39001 tcggtagagg atgacttcgt tacagggcaa aaagagattc gtatcatcga tactctggag
    39061 cctatcattg cccgaggctc tctaatcttt gcagaagaag catgtcagtc ggagaaggtg
    39121 actcttcaga ttcaccctga tgtaaaccgc atgacatact gcatgatgca gcagatgaac
    39181 cacatcactc gcgacaggga ctccctgata catgatgacc gactggatgc ccttgagggc
    39241 gcttgcaggc attgggtaga ccttttggta attgaccaga agaaagagcg ggagaagatg
    39301 gcagaggcgg aggctaaggc gttctggaaa gacccgttgc agcacaaccg ttacaaacga
    39361 cctgtacaca ctaacaatat tctggcgcat cgccgggcac agaagggccg acgataggct
    39421 ctaaggacta ttatgattac ctcacaagca ccattcctgt ctgcactgca aggcgctaag
    39481 ctgcgcactc tggctgttaa tctccagaac tatgcagata ataaccccgg cgctaaacct
    39541 gcggtctacc agttctggca gtcccagaag acactcgcca gcgcagatag cggtatccct
    39601 tcggacggca cttacatccc cggtgttaag gatttgcgcc ctacgtgcta caaggtgctg
    39661 tcccactacc gcaccttccc tacttcagat atcacggagt atacagattt ctgtgacttc
    39721 ttctctgcgg ctaatgctcc tgtagtagag gaattggtgt tctccttaaa tctgcctgag
    39781 actaaggagg tagcgcaagg cgcaacactg accctacagg gtgctgtgac tggtggcgtc
    39841 tccccttaca cttacgcatg gttgaaggat gatgttgtta ttgaagggcg tgtaagcgcg
    39901 tcattcacta agtctaactt tgacgtgtcc gacgagggta agtacgtcct acaggttaca
    39961 gatgcagagt ctactgttat cctgtcgcag gcgtgcggtg tgtctctcgc agtctaatcg
    40021 gagggccggg agtagtcccg gcatttacta tggcagttag gcaggcaatc ctgtatggct
    40081 ccattgcggc tgttctctcc acagtagcag ttaactaccc cggtgagctt acaacctccc
    40141 cggagggttt agagaacatc gcgcaatggg agaagtatgc cacccgtact tatctggacg
    40201 gtgttggtgt tcccactatt ggtgtaggtt ctacacgttg gttcgacggt aaggcaccta
    40261 gaagctcaca gacggcttct gtagatgagg cagcacgtct attcatccga gatgtgaaag
    40321 aggctgagaa gtgcgttaag gagcgtatgt cgggtaatct gatgccgcag aaggtgttcg
    40381 actcggcggt ctcactggtc tacaacgtgg gatgttctgg cgtcacttgg aaccctaagt
    40441 acaacaggca aaccaatatc cggctacagg ccaacgcata caactggact aaggtgtgtt
    40501 accacttagg tgacttcatc tactctggtg gcaagcgtac acagggtctt gtaaacagac
    40561 gcacagcaga gcaggcatac tgtttaagag gtatatgatg caaactatgt acaaggttgc
    40621 aggagcggcc ctattagccg ctatgctggc agcctcacta ttccttaacc atacctatag
    40681 gtctaaggta ggtaacctca cagagaagct ccaaggcgtt actacggagc ttactgagca
    40741 gcgggagaag cacgatagct tcatccaaca gcagagcctt atacaagaca tagtggccgc
    40801 tggtcgtatg tcaaaacaat catcttcaga agaggttgag catgtcatta aagagagagg
    40861 tacgcacact cctgttgtgc ctgagcctga cgatgctgag cggctgcgtg cgtactcaga
    40921 cagtgtacgt cagagagcct ataatcgtcc ctactgagtt aacagagcag gttaagccgg
    40981 atgtatacca accgggtaca gacctcgtag agtacaccct acggctctta gggactatag
    41041 acaggatgaa catagaccgg tactccatgt tcaaggttct ggaggcacat aacagtcctc
    41101 cgtgatacac ttcgagttgt atcaactgtg tcccgtggca ggtgtactac tgcgggccaa
    41161 atttgatata attatgcgag acggtagcga ccacagcgac cacccgagta tcccccgtat
    41221 ggccctctca gagcgtctct aagcgtcctc accgagtagg taagggattc atcgcctagc
    41281 gacctagagt acaaccagtg gcctcctatg gtgtctggtt gagtgccgcg cttctcagtc
    41341 ggagcggctc gaactgggct agtagtggtg tagcttgtga gttactacat ggtgtatcct
    41401 ccgtgttgtt cagtgaggct attacatcat agtgaatcgg cagagtcaac actttatttc
    41461 actcggtagg taaccagagg tggaaccagc gtagcgccta ggaaggacac agggagactc
    41521 agagaggtat ccggtagggt aaccagccta agcaccttcc aagggcacag agaggcatag
    41581 aggcggtatc agagctatgc ggagtattat agggaggtag gcgggctatc tatttcgttg
    41641 gttattcatt gtgtcttatc cggttactca gagcagtaaa tctgaattgg catccctata
    41701 actacagagc gaactagtag gctttgcgga gtacatagta actcatgagt acggcacaca
    41761 gtacctcata ggagtagcac agagcagcac ctcagagagg caccatagag gtagactata
    41821 gagcaggcat agagaggtaa g
//
